# Supplementary material for: How do symptoms of each joint contribute to global pain, disease activity and functional disability in rheumatoid arthritis?—A comprehensive association study using a large cohort
Source: PLoS One. 2023 Aug 25;18(8):e0285227. doi: 10.1371/journal.pone.0285227 (PMC10456163; doi:10.1371/journal.pone.0285227)
Supplement: S1 Table — 1. Multivariable association for the contribution of various joint to DAS28-ESR in the 2013–2019 KURAMA cohort. 2. Multivariable association for the contribution of various joint to CDAI in the 2013–2019 KURAMA cohort. 3. Multivariable association for the contribution of various joint to SDAI in the 2013–2019 KURAMA cohort. 4. Multivariable association for the contribution of various joint to pain VAS in the 2013–2019 KURAMA cohort. 5. Multivariable association for the contribution of various joint to mHAQ in the 2013–2019 KURAMA cohort. (ZIP) [file pone.0285227.s012.zip]

Archive with 5 entries (5 files):
- S1-5_Table.tiff
- S1-1_Table.tiff
- S1-2_Table.tiff
- S1-3_Table.tiff
- S1-4_Table.tiff
