# Supplementary material for: How do symptoms of each joint contribute to global pain, disease activity and functional disability in rheumatoid arthritis?—A comprehensive association study using a large cohort
Source: PLoS One. 2023 Aug 25;18(8):e0285227. doi: 10.1371/journal.pone.0285227 (PMC10456163; doi:10.1371/journal.pone.0285227)
Supplement: S1 File — Data file containing all reported parameters for all patients included in the study. (XLSX) [file pone.0285227.s013.xlsx]

## Sheet: Sheet1
seq	Cohort Year	tenderness and swelling data	Sex(FM)	Jaw	Shoulder	Acromioclavicular	Sternoclavicular	Elbow	Wrist	CM	MCP	(P)IP	DIP	Hip	Knee	Ankle	Midfoot	Forefoot	age	Symptom duration	stage	class	_DAS28_CRP	_DAS28_ESR	Anti-CCP antibody	The rate of anti-CCP antibody positive	RF	The rate of RF antibody positive	CRP	ESR 1h	PG-VAS	Pain VAS	TJC_28	SJC_28	The use of PSL	PSL dose	The use of MTX	MTX dose	The use of bDMARD or tsDMARD	HAQ-DI	mHAQ	CDAI	SDAI
1	2012 cohort	Y	F	0	0	0	0	0	2		0	1	0	0	2	0	0	0	34	15.69	4	2	3.95758	4.67139	238	Positive	85.1	Positive	0.4	25	55	52	5	2	Y	9	N	0	Y	0.75	0	15.4	15
2	2012 cohort	Y	F	0	0	0	0	0	2		0	0	0	0	0	1	0	0	83	28.46	4	3	3.04536	4.56457	8.9	Positive	27.5	Positive	0.4	79	51	12	2	0	Y	5	Y	4	N	1.5	0.875	9.7	9.3
3	2012 cohort	Y	F	0	0	0	0	0	0		0	0	0	0	0	0	0	0	72	14.21	1	1	1.27	1.9	0.6	Negative	8	Negative	0.1	14	4	1	0	0	N	0	N	0	N	0.125	0.125	0.5	0.4
4	2012 cohort	Y	M	0	0	0	0	0	0		0	0	0	0	0	0	0	0	76	0.29	1	3	2.71	3.33	0.6	Negative	8	Negative	0.6	26	68	39	0	0	Y	5	Y	6	N	2.125	1.75	8.1	7.5
5	2012 cohort	Y	F	0	0	0	0	0	0		0	0	0	0	0	0	0	0	41	18.89	4	1	0.99	1.88	24.9	Positive	8	Negative	0	14	1	2	0	0	N	0	Y	8	Y	0.125	0	0.2	0.2
6	2012 cohort	Y	M	0	0	0	0	0	0		0	0	0	0	0	0	0	0	69	5.21	1	1	1.75	2.97	167	Positive	178.3	Positive	0.7	66	2	3	0	0	N	0	Y	4	N	0	0	1.7	1
7	2012 cohort	Y	F	0	0	0	0	0	1		1	0	0	0	0	0	0	2	41	12.68	1	1	2.31	3.16	300	Positive	67.4	Positive	0.1	19	51	28	0	2	N	0	Y	10	Y	0	0	9.6	9.5
8	2012 cohort	Y	F	0	0	0	0	0	0		0	0	0	0	0	0	0	0	40	6.93	2	1	0.96	1.36	269	Positive	72.4	Positive	0	7	1	1	0	0	Y	1	Y	8	Y	0	0	0	0
9	2012 cohort	Y	F	0	0	0	0	0	0		0	0	1	0	0	0	0	0	70	16.32	2	1	1.18	1.48	144	Positive	51.6	Positive	0	6	6	36	0	0	N	0	Y	4	N	0	0	3.1	3.1
10	2012 cohort	Y	M	0	0	0	0	1	1		0	0	0	0	0	0	0	0	64	12.68	3	2	3.24	3.34	52.2	Positive	38	Positive	1.2	17	20	21	2	1	Y	2	Y	6	N	0.375	0.25	7.3	6.1
11	2012 cohort	Y	F	0	0	0	0	0	0		1	0	0	0	0	0	0	1	29	7.23	1	2	2.63	2.63	54.8	Positive	34.7	Positive	0.4	9	41	38	1	1	N	0	Y	4	N	0.125	0	5.7	5.3
12	2012 cohort	Y	F	0	0	0	0	0	0		0	0	0	0	0	2	0	0	70	32.28	4	3	1.98	3.22	300	Positive	86.6	Positive	0	23	83	85	0	0	Y	5.5	Y	4	N	2.875	2.75	9.1	9.1
13	2012 cohort	Y	F	0	0	0	0	0	1		0	0	0	0	0	0	0	0	61	12.14	4	2	2.61	3.21	245	Positive	136.6	Positive	1.3	36	9	5	1	0	Y	5	Y	14	Y	0.5	0.125	4.3	3
14	2012 cohort	Y	F	0	1	0	0	1	0		0	0	0	0	0	2	0	2	79	33.05	4	3	4.33	5.39	300	Positive	32.8	Positive	2	85	84	83	2	1	N	0	N	0	N	2.625	1.875	18.2	16.2
15	2012 cohort	Y	M	0	0	0	0	0	0		0	0	0	0	0	0	0	0	71	0.92	2	2	1.13	1.53	43	Positive	25.4	Positive	0	7	57	58	0	0	N	0	Y	4	N	0	0	1.8	1.8
16	2012 cohort	Y	F	0	0	0	0	0	0		1	1	0	0	0	0	0	1	53	12.88	1	2	2.47	3.25	0.6	Negative	19.7	Positive	0	12	38	47	2	1	N	0	Y	8	N	1	0.625	8.5	8.5
17	2012 cohort	Y	F	0	0	0	0	0	0		2	0	0	0	0	0	0	0	61	11.85	4	2	2.89256	3.34769	0.9	Negative	8	Negative	0.7	22	30	32	2	0	Y	15	N	0	N	0.625	0.125	7.7	7
18	2012 cohort	Y	F	0	0	0	0	0	1		1	0	0	0	0	0	0	0	69	10.24	3	2	2.88747	4.01048	105	Positive	54.6	Positive	0.1	28	35	30	2	2	N	0	Y	8	N	0.5	0.125	8.7	8.6
19	2012 cohort	Y	F	0	0	0	0	1	0		0	0	0	0	1	0	0	0	70	27.47	3	2	2.82105	3.9442	22.4	Positive	12.4	Negative	0.3	40	29	25	1	2	N	0	Y	6	N	0.625	0.375	8.2	7.9
20	2012 cohort	Y	F	0	0	0	0	0	1		0	1	0	0	0	0	0	0	64	27.58	4	2	2.94145	3.86662	292	Positive	70.2	Positive	0.2	26	70	72	3	1	Y	5	Y	6	N	1.875	0.75	8.6	8.4
21	2012 cohort	Y	F	0	0	0	0	0	1		0	0	0	0	0	0	0	0	71	17.13	4	1	2.255	2.88484	55.2	Positive	11.1	Negative	0.8	30	16	83	0	1	N	0	N	0	N	0.375	0.25	4.5	3.7
22	2012 cohort	Y	F	0	0	0	0	0	1		2	0	0	0	2	0	0	0	68	26.35	4	2	3.08	3.5	216	Positive	112.9	Positive	0.5	18	52	39	2	6	Y	7.5	Y	6	N	0.125	0	11.3	10.8
23	2012 cohort	Y	F	0	0	0	0	0	1		0	0	0	0	0	0	0	0	58	2.45	2	1	2.83	2.88	5.4	Positive	8	Negative	0.1	6	5	11	1	0	N	0	Y	8	Y	0.375	0	10.5	10.4
24	2012 cohort	Y	F	0	0	0	0	0	0		1	0	0	0	0	1	0	0	65	4.87	2	2	2.09153	3.32956	19.8	Positive	8.3	Negative	0.1	33	3	8	1	1	N	0	Y	8	Y	0.375	0.125	3.1	3
25	2012 cohort	Y	F	0	0	0	0	2	1		1	1	1	0	2	0	0	2	75	19.96	4	3	4.88453	5.44234	174	Positive	158	Positive	3.6	56	47	55	7	3	Y	3	N	0	N	2.375	1.625	21.5	17.9
26	2012 cohort	Y	M	0	2	0	0	0	0		0	0	0	0	1	0	0	0	69	6.1	2	3	3.73391	3.94879	0.6	Negative	8	Negative	1.6	23	56	58	3	0	N	0	Y	10	N	1.125	1	13.3	11.7
27	2012 cohort	Y	F	0	2	0	0	0	0		1	1	0	0	0	0	0	1	30	14.08	1	2	3.46107	4.16573	300	Positive	119.4	Positive	0.3	22	63	66	4	0	N	0	Y	4	N	0.75	0.5	12.2	11.9
28	2012 cohort	Y	F	0	1	0	0	1	2		2	0	0	0	0	0	0	0	68	44.71	4	2	2.77363	3.54735	300	Positive	11.2	Negative			27	12	1	5	Y	4	Y	4	N	2	1	12.2	12.1
29	2012 cohort	Y	F	0	0	0	0	0	0		2	0	0	0	0	1	0	1	79	16.39	4	2	3.8	4.77	271	Positive	830.2	Positive			62	53	0	5	Y	10	Y	24	N	1	0.625	21.4	18.9
30	2012 cohort	Y	F	0	0	0	0	1	0		0	0	0	0	0	0	0	0	83	22.67	4	2	3.45	4.76	300	Positive	108.7	Positive	1.2	96	45	35	1	0	Y	2.5	Y	4	N	2.5	1.25	10.6	9.4
31	2012 cohort	Y	F	0	0	0	0	0	0		0	0	0	0	0	0	0	0	68	6.29	2	1	1.22	1.69	300	Positive	37.7	Positive	0.1	11	1	1	0	0	N	0	Y	8	N	0	0	0.5	0.4
32	2012 cohort	Y	F	0	0	0	0	0	0		0	0	0	0	0	0	0	0	54	4.78	2	2	1.91	3.13	19	Positive	75.7	Positive	0.3	46	37	30	0	0	N	0	Y	6	N	1.5	0.75	3.5	3.2
33	2012 cohort	Y	F	0	0	0	0	0	0		0	0	0	0	0	0	0	0	78	21.05	1	1	1.142	1.79381	0.6	Negative	8	Negative	0	10	13	8	0	0	Y	5	N	0	N	0	0	1.8	1.8
34	2012 cohort	Y	F	0	0	0	0	0	0		0	0	0	0	0	0	0	0	71	1.3	2	1	0.97	1.69	0.6	Negative	8	Negative	0	11	3	0	0	0	Y	7	Y	6	Y	0.5	0	0.1	0.1
35	2012 cohort	Y	F	0	0	0	0	0	2		0	0	0	0	0	0	0	0	64	9.22	4	2	2.98	3.74	247	Positive	21.2	Positive	0.3	24	15	40	2	1	N	0	Y	10	Y	1.375	0.75	8.1	7.8
36	2012 cohort	Y	F	0	0	0	0	0	0		0	1	0	0	0	2	0	0	49	29.32	4	2	3.11	2.69	66.8	Positive	18	Positive			22	5	1	1	Y	18	N	0	N	1.875	1.125	8.1	7.7
37	2012 cohort	Y	F	0	0	0	0	1	2		2	1	0	0	2	2	0	0	60	28.33	4	3	3.69	4.65	300	Positive	117.8	Positive	0.5	39	50	49	1	9	Y	3	Y	12	Y	2	1.25	20.4	19.9
38	2012 cohort	Y	M	0	0	0	0	0	1		1	0	0	0	0	2	0	0	65	23.29	4	3	3.29	3.97	78.5	Positive	117.4	Positive			4	65	1	2	Y	10	Y	12	N	1.125	1	14	13.9
39	2012 cohort	Y	F	0	0	0	0	0	0		0	0	0	0	0	0	0	0	73	7.58	2	1	0.97	0.98	191	Positive	26.6	Positive	0	4	1	1	0	0	N	0	N	0	N	0	0	0.3	0.3
40	2012 cohort	Y	F	0	1	0	0	0	2		1	0	0	0	0	0	0	2	40	3.01	1	2	3.87	4.33	56.2	Positive	27.3	Positive	1.5	32	59	57	3	4	N	0	Y	8	N	0.5	0	15.5	14
41	2012 cohort	Y	M	0	0	0	0	0	1		0	0	0	0	0	0	0	0	23	13.28	3	1	1.92	4.33	0.6	Negative	8	Negative	0.2	0	8	10	1	0	N	0	Y	8	N	0	0	2.1	1.9
42	2012 cohort	Y	M	0	0	0	0	0	0		2	0	0	0	0	0	0	0	66	0.65	1	2	3.65	2.83	300	Positive	25.4	Positive	0.4	4	55	57	1	3	N	0	N	0	N	0.875	0.5	12.2	11.3
43	2012 cohort	Y	F	0	1	0	0	0	0		0	1	0	0	0	0	0	0	58	25.13	4	1	2.05749	2.45977	1.2	Negative	20.2	Positive	0.1	10	7	4	2	0	Y	2.5	Y	10	Y	0.125	0	3.1	3
44	2012 cohort	Y	F	0	0	0	0	0	0		0	0	0	0	0	0	0	1	50	5.53	4	1	1.94	2.09	152	Positive	53.3	Positive	0.1	7	20	14	0	0	Y	4	N	0	N	0.25	0	7.3	7.2
45	2012 cohort	Y	F	0	0	0	0	0	0		1	0	0	0	1	0	2	0	69	8.94	1	1	3.3	3.79	0.7	Negative	19	Positive	0.7	23	20	17	2	2	N	0	N	0	N	0	0	9.8	9.1
46	2012 cohort	Y	F	0	2	0	0	0	1		2	2	0	0	2	0	0	0	64	9.51	4	3	4.34	4.9	12.4	Positive	94.7	Positive	0.5	22	70	66	3	10	N	0	Y	8	N	1.625	1.125	23.4	22.9
47	2012 cohort	Y	F	0	0	0	0	0	1		2	0	0	0	0	0	0	0	64	23.32	4	1	2.55	3.27	300	Positive	223	Positive	0.6	30	24	7	0	5	N	0	Y	6	N	0	0	10.2	9.6
48	2012 cohort	Y	F	0	0	0	0	0	1		1	0	0	0	0	0	0	0	47	30.29	4	2	1.57	1.58	300	Positive	295.4	Positive	0.1	12	72	52	0	3	N	0	Y	10	Y	1.375	0.875	4.8	4.8
49	2012 cohort	Y	F	0	0	0	0	0	0		0	0	0	0	0	0	0	0	49	12.22	2	2	1.97	2.9	112	Positive	34.8	Positive	0.2	26	55	60	0	0	N	0	Y	4	N	0.875	0.625	5.2	5
50	2012 cohort	Y	F	0	0	0	0	0	0		0	0	0	0	0	0	0	0	44	2.11	1	1	1.24	2.01	232	Positive	47.1	Positive	0.1	17	2	0	0	0	N	0	Y	4	N	0	0	0.4	0.3
51	2012 cohort	Y	M	0	0	0	0	0	0		0	0	0	0	0	0	0	0	73	32.3	4	2	1.88	2.7	300	Positive	419.8	Positive	0.1	18	49	48	0	0	N	0	N	0	N	1	0.125	5	4.9
52	2012 cohort	Y	M	0	0	0	0	0	0		0	0	0	0	2	0	0	0	78	5.36	3	3	4.03	4.72	292	Positive	17	Positive	6.5	90	60	28	2	2	Y	8	N	0	N	1	0.625	17.9	11.4
53	2012 cohort	Y	F	0	0	0	0	0	0		0	0	0	0	0	0	0	0	76	18.88	2	2	2.54	4.15	54	Positive	139	Positive	0.1	56	11	92	0	0	Y	0.5	Y	4	N	0.125	0	10.4	10.3
54	2012 cohort	Y	F	0	0	0	0	0	0		0	0	0	0	0	0	0	0	70	15.94	2	1	1.03	1.48	242	Positive	35.8	Positive	0	9	3	1	0	0	Y	15	Y	8	N	0	0	0.7	0.7
55	2012 cohort	Y	M	0	0	0	0	0	0		0	0	0	0	0	0	0	0	69	0.85	1	2	1.98	2.55	179	Positive	408.1	Positive	0.7	35	3	88	0	0	Y	15	N	0	N	0.125	0	2.1	0.5
56	2012 cohort	Y	F	0	0	0	0	1	0		0	1	0	0	0	0	0	0	69	1.61	2	3	4.15	4.99	300	Positive	17.9	Positive	3.2	78	66	65	1	2	N	0	Y	6	Y	2.25	1.125	14.5	11.3
57	2012 cohort	Y	F	0	0	0	0	2	0		0	0	0	0	0	0	0	0	63	14.51	4	2	3.2	3.9	137	Positive	17.4	Positive	1.6	46	60	60	0	2	N	0	Y	8	Y	1.75	1.125	10.3	8.7
58	2012 cohort	Y	F	0	1	0	0	0	0		0	0	0	0	0	2	2	0	65	10.46	3	2	2.9795	4.13246	57.5	Positive	8	Negative			76	88	1	0	N	0	Y	12	N	2.375	1.25	12.3	12.1
59	2012 cohort	Y	F	0	0	0	0	1	2		2	0	0	0	2	0	0	0	67	20.59	3	2	4.9566	5.61523	243	Positive	39.5	Positive	2.6	55	55	70	4	5	Y	6	N	0	N	1.75	1	24.5	21.9
60	2012 cohort	Y	F	0	0	0	0	0	1		1	0	0	0	0	0	0	0	58	22.04	4	2	2.71796	2.52699	31.5	Positive	16.8	Positive	0	3	49	49	2	1	N	0	Y	8	Y	1	0.75	9.2	9.2
61	2012 cohort	Y	F	0	0	0	0	0	1		0	0	0	0	0	0	0	0	47	3.98	3	2	2.58153	2.82761	4.6	Positive	21.4	Positive	0.1	8	38	63	1	1	N	0	Y	4	N	0.5	0.25	7.5	7.4
62	2012 cohort	Y	F	0	0	0	0	0	0		0	0	0	0	0	0	0	0	82	2.18	2	2	1.55	2.18	0.7	Negative	8	Negative	0.1	14	17	16	0	0	N	0	Y	6	Y	0.375	0	3	2.9
63	2012 cohort	Y	F	0	0	0	0	0	0		0	0	0	0	0	1	0	0	72	22.62	4	2	1.45	1.98	79.7	Positive	8.1	Negative	0.1	12	50	2	0	0	Y	2.5	Y	4	N	1.25	0.5	3.3	3.2
64	2012 cohort	Y	F	0	0	0	0	0	0		0	0	0	0	0	0	0	0	58	3.26	2	1	1.13	2.33	71.3	Positive	786.1	Positive	0	22	3	1	0	0	N	0	N	0	Y	0	0	1.6	1.6
65	2012 cohort	Y	F	0	0	0	0	1	0		2	1	0	0	0	1	0	0	77	0.15	1	1	4.23	4.49	300	Positive	21.6	Positive	2.1	28	6	3	3	6	N	0	Y	8	N	0.375	0	18.3	16.2
66	2012 cohort	Y	F	0	0	0	0	0	0		0	0	0	0	0	0	0	0	74	13.3	1	2	1.29	2.02	0.6	Negative	80.9	Positive	0.1	16	8	3	0	0	Y	1	Y	20	N	1.75	1.375	0.8	0.7
67	2012 cohort	Y	F	0	0	0	0	0	2		1	1	0	0	0	0	1	0	63	10.52	4	1	2.31	3.77	300	Positive	42.7	Positive	0.7	93	1	1	0	4	N	0	Y	4	N	0	0	7.9	7.2
68	2012 cohort	Y	M	0	0	0	0	0	1		1	0	0	0	0	0	0	0	47	4.45	3	2	2.72	1.95	0.6	Negative	8	Negative	0.4	3	19	15	2	1	N	0	Y	6	N	1.125	0.625	5.7	5.3
69	2012 cohort	Y	F	0	0	0	0	0	1		0	0	0	0	0	0	0	0	79	23.04	4	3	2.31553	2.64406	98.4	Positive	8	Negative	0.1	9	39	59	1	0	Y	5	N	0	N	2.125	1.625	5.9	5.8
70	2012 cohort	Y	F	0	0	0	0	0	0		0	0	0	0	0	0	0	0	48	7.64	3	1	1.31	1.95	47.5	Positive	24.6	Positive	0.1	14	7	8	0	0	N	0	Y	12	N	0.25	0.25	1.2	1.1
71	2012 cohort	Y	F	0	0	0	0	0	0		0	0	0	0	0	1	0	0	77	20.41	4	2	1.68	2.59	72.2	Positive	56	Positive	0.4	33	15	13	0	0	N	0	Y	8	Y	1.75	0.5	2.4	2
72	2012 cohort	Y	F	0	0	0	0	0	0		0	0	0	0	0	0	0	0	65	1.58	4	2	1.72	2.7	63.1	Positive	40.9	Positive	0	16	42	13	0	0	N	0	Y	6	N	0.375	0.25	5.9	5.9
73	2012 cohort	Y	F	0	0	0	0	0	0		0	0	0	0	0	0	0	0	35	6.24	3	2	1.38	2.58	119	Positive	138.3	Positive	0	22	20	12	0	0	N	0	N	0	Y	1	0.875	4.3	4.3
74	2012 cohort	Y	F	0	0	0	0	0	0		0	0	0	0	0	1	0	1	61	3.72	2	2	1.9	2.67	0.6	Negative	8	Negative	0.2	19	51	50	0	0	N	0	Y	6	Y	0.125	0.125	5.8	5.7
75	2012 cohort	Y	M	0	1	0	0	0	0		0	0	0	0	0	0	0	0	63	16.96	4	2	2.178	2.58014	165	Positive	33	Positive	0	7	47	58	1	0	Y	8	N	0	N	0.75	0.375	6.5	6.5
76	2012 cohort	Y	F	0	1	0	0	2	0		0	0	0	0	0	0	0	0	70	30.64	4	2	2.88855	4.1539	281	Positive	143.6	Positive	0.7	70	15	2	3	0	N	0	Y	4	N	1.75	1	6.2	5.5
77	2012 cohort	Y	M	0	0	0	0	0	0		0	0	0	0	0	0	0	0	56	22.46	4	2	1.5095	2.48654	300	Positive	307.8	Positive	0.2	28	11	12	0	0	Y	3	N	0	Y	2.25	1.625	1.5	1.3
78	2012 cohort	Y	F	0	0	0	0	0	0		2	1	0	0	1	0	0	0	63	7.95	2	2	4.64	5.46	165	Positive	139.4	Positive	2.1	82	59	56	2	7	N	0	Y	10	N	1.125	0.375	21.7	18
79	2012 cohort	Y	F	0	0	0	0	0	1		2	0	0	0	0	0	0	0	68	16.62	2	1	3.82	4.1	300	Positive	250.2	Positive	0.6	16	14	20	4	2	N	0	Y	6	N	0.375	0.25	13.9	13.3
80	2012 cohort	Y	F	0	2	0	0	0	1		0	1	0	0	1	0	0	0	49	2.59	2	2	3.55373	4.67674	300	Positive	308.2	Positive	0.1	28	78	80	5	0	N	0	Y	6	Y	1.375	0.75	14.5	14.4
81	2012 cohort	Y	F	0	0	0	0	0	0		2	2	0	0	0	0	0	0	51	14.8	4	2	2.74	3.51	37.6	Positive	22.8	Positive	0.1	17	47	49	0	9	N	0	Y	6	N	1	0.25	18.2	18.1
82	2012 cohort	Y	F	0	0	0	0	0	1		0	0	0	0	0	0	0	0	69	1.6	2	2	2.65	3.25	51.9	Positive	8	Negative	0.6	25	39	34	0	1	Y	5	Y	6	Y	0.875	0.375	7.6	7
83	2012 cohort	Y	F	0	0	0	0	0	1		0	0	0	0	0	0	0	0	41	7.86	4	2	2.21753	2.90364	71	Positive	50.2	Positive	0.1	15	12	20	1	1	N	0	Y	2	N	0.75	0.375	3.6	3.5
84	2012 cohort	Y	M	0	0	0	0	0	2		0	0	0	0	2	0	0	0	65	11.42	3	3	3.78	4.48	263	Positive	198.5	Positive	4.2	58	35	15	4	2	Y	5	Y	6	N	0.875	0.375	14.6	12.7
85	2012 cohort	Y	F	0	0	0	0	0	0		0	0	0	0	0	0	0	0	37	2.61	1	2	1.74	2.24	242	Positive	8	Negative	0	8	15	5	0	0	N	0	Y	8	N	0	0	5.6	5.6
86	2012 cohort	Y	F	0	0	0	0	0	2		0	2	0	0	0	1	0	0	59	2.78	3	2	4.45	4.63	32.8	Positive	38.1	Positive	0.2	9	67	68	8	3	Y	2.5	Y	8	Y	0.25	0.25	22.7	22.5
87	2012 cohort	Y	F	0	2	0	0	0	2		0	2	0	0	2	0	0	0	39	4.16	2	2	5.85	6.59	4.8	Positive	25.5	Positive	3.2	69	68	68	12	8	Y	10	Y	6	Y	1	0.75	38.6	35.4
88	2012 cohort	Y	F	0	0	0	0	0	0		1	1	0	0	0	0	0	0	31	1.26	2	2	2.92	2.62	6.9	Positive	9.7	Negative	1.3	10	65	61	0	2	Y	7	Y	6	Y	1.125	0.375	8.7	7.4
89	2012 cohort	Y	F	0	1	0	0	1	0		0	2	0	0	0	0	0	0	53	5.51	2	2	2.98	3.81	0.6	Negative	20	Positive	0	13	10	16	7	2	N	0	Y	4	N	0.5	0.125	11.8	11.8
90	2012 cohort	Y	F	0	1	0	0	0	0		0	0	0	0	0	0	0	0	69	30.76	4	2	2.82	3.72	99.9	Positive	200.9	Positive	1.3	55	30	28	1	0	N	0	Y	6	N	1.5	1	6.7	5.4
91	2012 cohort	Y	M	0	1	0	0	0	0		0	0	0	0	0	0	0	0	64	21.28	4	2	1.95	2.28	11.3	Positive	25	Positive	0.1	9	25	25	1	0	N	0	Y	10	Y	0.75	0.375	3.3	3.2
92	2012 cohort	Y	M	0	0	0	0	0	0		0	0	0	0	0	0	0	0	63	1.92	2	2	1.89	2.57	0.6	Negative	12.9	Negative	0.9	34	7	7	0	0	N	0	Y	12	N	0	0	2	1.1
93	2012 cohort	Y	M	0	0	0	0	0	0		0	0	0	0	0	0	0	0	56	1.28	1	1	1.28	1.86	0.6	Negative	8	Negative	0	9	20	10	0	0	N	0	Y	6	Y	0	0	2.3	2.3
94	2012 cohort	Y	F	0	0	0	0	0	2		2	0	0	0	0	0	0	0	61	9.83	3	2	3.75399	5.0192	17.5	Positive	12.5	Negative	0.3	49	60	47	3	3	N	0	Y	6	N	0.5	0.25	14	13.7
95	2012 cohort	Y	F	0	1	0	0	0	2		0	0	0	0	1	0	0	2	55	25.26	4	3	3.39353	4.83293	108	Positive	20.8	Positive	0.1	44	76	75	4	0	N	0	N	0	N	2.125	2	13.9	13.8
96	2012 cohort	Y	F	0	2	0	0	0	0		0	1	0	0	0	0	0	0	63	0.97	1	1	3.39	4.54	0.6	Negative	21.6	Positive	0.6	56	17	7	3	0	Y	2	Y	8	N	0	0	11.2	10.6
97	2012 cohort	Y	F	0	0	0	0	0	0		0	0	0	0	0	0	0	0	59	0.81	2	1	1	1.78	22.8	Positive	30.8	Positive	0	12	5	6	0	0	N	0	Y	4	Y	0	0	0.8	0.8
98	2012 cohort	Y	F	0	0	0	0	0	0		0	0	0	0	0	0	0	0	56	10.35	2	1	1.34	2.11	34.4	Positive	94.3	Positive	0.1	17	10	8	0	0	N	0	Y	4	Y	0	0	1.4	1.3
99	2012 cohort	Y	F	0	0	0	0	0	1		0	0	0	0	0	0	0	0	82	4.24	3	2	1.338	2.27364	145	Positive	50.8	Positive	0	15	7	4	0	1	N	0	Y	4	Y	1.5	0.375	2	2
100	2012 cohort	Y	F	0	0	0	0	2	2		0	0	0	0	0	0	0	0	65	3.49	4	2	4.31	4.37			28.2	Positive	0.2	29	31	35	2	4	Y	2.5	Y	4	N	1.375	0.625	22	10.3
101	2012 cohort	Y	F	0	0	0	0	0	0		0	0	0	0	0	2	0	0	62	14.28	4	2	1.76707	1.84606	300	Positive	13.3	Negative	0.3	9	22	20	0	0	Y	4	N	0	Y	1.375	1	3.4	3.1
102	2012 cohort	Y	F	0	0	0	0	0	0		0	0	0	0	0	0	0	0	87	8.79	1	1	2.2795	3.14864	0.6	Negative	16.9	Positive	0.2	24	66	67	0	0	N	0	N	0	N	0	0	7	6.8
103	2012 cohort	Y	F	0	0	0	0	1	0		0	2	0	0	0	0	0	0	76	41.23	4	3	3.52	4.46	53.9	Positive	568.1	Positive	5	115	72	11	1	3	Y	2.5	Y	4	N	2.75	2	13.4	8.4
104	2012 cohort	Y	F	0	0	0	0	0	1		0	0	0	0	0	0	0	0	62	13.89	4	2	1.34	1.74	188	Positive	10.6	Negative	0	7	4	4	0	1	N	0	Y	4	Y	0	0	2.3	2.3
105	2012 cohort	Y	M	0	0	0	0	0	0		0	0	0	0	0	0	0	0	62	23.55	3	2	1.55	1.74	16.1	Positive	16.1	Positive	0	0	30	9	0	0	Y	5.5	N	0	Y	0.25	0	4.5	4.5
106	2012 cohort	Y	F	0	0	0	0	0	1		0	0	0	0	1	0	0	0	47	9.4	4	1	2.43	2.33	215	Positive	93.9	Positive	0.2	6	13	1	2	1	N	0	Y	4	N	0	0	4.4	4.2
107	2012 cohort	Y	F	0	0	0	0	0	0		1	0	0	0	0	0	0	0	74	2.29	2	2	2.0555	2.72326	26.9	Positive	220.7	Positive	0.2	18	30	30	0	1	N	0	Y	4	N	1.125	0.5	4.7	4.5
108	2012 cohort	Y	F	0	0	0	0	0	0		0	0	0	0	0	1	0	0	59	23.06	4	2	2.16	2.83	300	Positive	17.5	Positive	1.3	40	25	19	0	0	Y	5	N	0	Y	2.375	1.125	4.6	3.3
109	2012 cohort	Y	F	0	0	0	0	0	0		0	0	0	0	0	0	0	0	61	4.47	3	2	2.13124	2.77645	300	Positive	50.5	Positive	1	34	22	22	0	0	Y	4	Y	14	N	0.875	0.5	3.2	2.2
110	2012 cohort	Y	F	0	0	0	0	0	0		1	1	0	0	2	0	0	1	44	8.45	4	2	4.16	4.69	36.5	Positive	34.2	Positive	0.5	21	79	80	5	2	N	0	Y	6	Y	0.75	0.375	17	16.5
111	2012 cohort	Y	F	0	0	0	0	0	1		0	0	0	0	0	0	0	0	54	8.68	2	2	3.74	3.36	38.3	Positive	94.3	Positive	2	11	53	20	1	1	Y	5	Y	8	N	0.875	0.25	11.3	9.3
112	2012 cohort	Y	F	0	0	0	0	0	0		0	0	0	0	0	0	0	0	81	8.2	1	1	1.6234	3.24925	0.6	Negative	13.4	Negative	0.4	92	6	6	0	0	N	0	Y	2	N	0.375	0	1.1	0.7
113	2012 cohort	Y	M	0	0	0	0	1	2		2	1	0	0	0	0	0	0	75	27.45	4	3	4.68	5.61	53	Positive	53.1	Positive	3.1	90	38	59	1	9	N	0	N	0	N	2.125	1.625	26.2	23.9
114	2012 cohort	Y	F	0	0	0	0	0	2		1	0	0	0	0	0	0	0	79	13.05	3	2	4.34699	4.71021	6	Positive	8	Negative			57	56	2	2	Y	5	Y	8	N	2	1	17.1	12.3
115	2012 cohort	Y	M	0	0	0	0	0	1		1	0	0	0	0	0	0	2	62	23.58	3	2	3.61499	3.80542	113	Positive	12.7	Negative	0.5	13	67	68	2	1	N	0	Y	8	N	0.875	0.75	12.1	11.6
116	2012 cohort	Y	F	0	0	0	0	0	0		0	0	0	0	0	0	0	0	59	10.95	4	2	1.04	2.82	300	Positive	193.8	Positive	0	50	21	20	0	0	Y	2	N	0	N	1.25	0.625	0.9	0.9
117	2012 cohort	Y	F	0	0	0	0	0	0		0	0	0	0	0	2	0	0	75	8.82	2	2	2.03	3.2	239	Positive	37.2	Positive	0.4	48	26	27	0	0	N	0	Y	6	N	1	0.5	5.9	5.5
118	2012 cohort	Y	F	0	0	0	0	1	2		2	1	0	0	0	2	2	0	68	14.65	4	3	3.78	4.59	300	Positive	101	Positive	1.6	54	35	33	2	7	N	0	Y	12	Y	1.75	1	18.5	16.9
119	2012 cohort	Y	F	0	0	0	0	1	0		0	0	0	0	0	0	0	0	65	18.64	3	2	2.15	2.3	117	Positive	60.3	Positive	0.1	7	13	11	1	0	Y	5	Y	10	N	0.75	0.375	5	4.9
120	2012 cohort	Y	F	0	0	0	0	0	0		0	0	0	0	1	0	0	0	73	0.61	1	1	1.53	2.55	300	Positive	86.8	Positive	0.1	24	2	3	0	1	N	0	Y	8	N	0	0	2.6	2.5
121	2012 cohort	Y	F	0	0	0	0	0	0		1	0	0	0	0	0	0	0	45	3.52	2	2	2.57	2.36	21	Positive	180.6	Positive	0.3	6	62	68	0	1	Y	3	Y	8	Y	0.625	0.5	9	8.7
122	2012 cohort	Y	F	0	0	0	0	0	0		1	1	0	0	0	0	0	0	42	4.51	3	1	1.84	2.42	253	Positive	22.6	Positive	0	9	3	2	1	1	N	0	Y	10	Y	0	0	3.4	3.4
123	2012 cohort	Y	F	0	0	0	0	0	0		2	0	0	0	0	0	0	0	77	24.55	2	4	2.92403	2.89126	53.2	Positive	16.3	Positive	2	18	2	2	1	1	Y	2.5	N	0	N	1.5	0.125	5.7	3.7
124	2012 cohort	Y	F	0	0	0	0	2	0		0	0	0	0	0	0	0	0	58	12.14	3	2	3.72	4.1	300	Positive	11	Negative	2.2	34	54	55	2	0	N	0	N	0	N	0.125	0	11.8	9.6
125	2012 cohort	Y	F	0	2	0	0	0	1		0	1	0	0	2	1	0	0	74	25.18	4	4	4.44	5.16	153	Positive	85.8	Positive	0.7	32	80	83	5	1	Y	5	Y	8	N	2.125	2	18.8	18.1
126	2012 cohort	Y	F	0	1	0	2	2	1		0	0	0	0	1	0	0	2	47	8.68	3	3	3.69151	5.27427	256	Positive	119.2	Positive	0.1	44	69	60	4	2	N	0	N	0	N	0.75	0.75	14.7	14.6
127	2012 cohort	Y	F	0	0	0	0	0	0		1	0	0	0	0	0	0	0	60	28.18	3	1	1.85353	2.38343	184	Positive	94.5	Positive	0.1	12	6	6	1	0	N	0	N	0	N	0	0	2	1.9
128	2012 cohort	Y	F	0	0	0	0	0	0		0	0	0	0	0	1	0	0	73	35.18	4	3	2.44	3.65	20.1	Positive	58.9	Positive	0.8	69	50	51	0	0	N	0	Y	8	N	2.375	1.75	8.1	7.3
129	2012 cohort	Y	F	0	2	0	0	0	2		1	0	0	0	1	0	0	0	77	12.29	3	2	4.78	5.61	270	Positive	81	Positive	3.1	76	52	58	5	3	N	0	Y	2	Y	0.625	0.25	21.6	18.5
130	2012 cohort	Y	F	0	0	0	0	0	0		0	0	0	0	0	0	0	0	59	2.62	2	2	1.31	1.32			34.1	Positive	0	4	20	10	0	0	Y	1	N	0	Y	0	0	2.5	2.5
131	2012 cohort	Y	F	0	0	0	0	0	0		1	0	0	0	0	0	0	1	48	8.71	3	1	2.48	2.28	85.6	Positive	87.9	Positive	0.3	6	15	12	1	1	N	0	Y	4	N	0	0	4.4	4.1
132	2012 cohort	Y	F	0	0	0	0	0	0		0	0	0	0	0	1	0	0	67	26.42	4	2	2.23	3.7	33.7	Positive	80.3	Positive	0.1	46	30	25	0	0	Y	5	N	0	N	0.625	0.375	8.3	8.2
133	2012 cohort	Y	F	0	0	0	0	0	0		0	1	0	0	0	0	0	0	83	0.82	4	2	2.14507	2.81717	75.7	Positive	13.4	Negative	0.3	21	9	12	1	0	N	0	N	0	N	1.875	0.625	2.9	2.6
134	2012 cohort	Y	F	0	0	0	0	0	0		0	0	0	0	0	0	0	0	83	4.84	2	2	2.08	2.68	1	Negative	8	Negative	0.3	19	49	41	0	0	Y	5	Y	4	N	0.375	0.125	5.1	4.8
135	2012 cohort	Y	F	0	0	0	0	1	1		1	0	1	0	0	1	0	0	71	40.67	4	3	3.44	3.74	2.5	Negative	159.5	Positive	0	6	46	63	4	2	N	0	N	0	Y	2.375	2.125	15	15
136	2012 cohort	Y	F	0	0	0	0	1	0		0	0	0	0	1	0	0	0	63	12.09	4	3	2.7	3.36	300	Positive	116.5	Positive	0	10	70	66	2	1	Y	5	Y	4	Y	1.25	0.625	9.2	9.2
137	2012 cohort	Y	F	0	0	0	0	0	0		0	0	0	0	0	2	0	0	79	45.47	4	3	1.83	2.12	0.6	Negative	8	Negative	0	6	78	77	0	0	Y	8	Y	4	N	2.5	1.625	7.6	7.6
138	2012 cohort	Y	F	0	0	0	0	0	2		2	0	0	0	0	0	0	0	40	14.61	4	3	3.29	3.44	0.6	Negative	8	Negative	0.1	7	43	40	2	6	Y	5	Y	8	N	2	1.375	13.9	13.8
139	2012 cohort	Y	F	0	1	0	0	0	0		0	0	0	0	0	0	0	0	45	18.7	4	2	1.53	1.83	101	Positive	12.2	Negative	0	6	6	4	1	0	N	0	Y	6	Y	0.5	0.5	2	2
140	2012 cohort	Y	F	0	0	0	0	0	0		0	0	0	0	0	0	0	0	36	9.54	2	2	1.13	2.02	8.4	Positive	13.5	Negative	0	14	18	13	0	0	N	0	N	0	N	0.375	0.125	1.7	1.7
141	2012 cohort	Y	F	0	0	0	0	0	0		0	0	0	0	0	0	0	0	85	32.46	4	2	1.72507	1.80406	1	Negative	28.7	Positive	0.3	9	19	15	0	0	N	0	N	0	N	0.5	0.125	2.8	2.5
142	2012 cohort	Y	F	0	0	0	0	0	0		0	0	0	0	0	0	0	0	65	0.65	1	1	1.34	2.19	290	Positive	25.7	Positive	0.1	19	7	7	0	0	N	0	Y	8	N	0	0	1.5	1.4
143	2012 cohort	Y	F	0	0	0	0	0	0		0	0	0	0	0	0	0	0	56	3.26	1	1	0.96	2.30709	128	Positive	145	Positive	0	27	0	0	0	0	N	0	Y	8	N	0	0	1.3	1.3
144	2012 cohort	Y	F	0	0	0	0	0	0		2	0	0	0	0	0	0	0	53	8.93	3	2	2.32	3.51	282	Positive	50.1	Positive	0.2	38	20	7	0	3	N	0	Y	6	Y	0.25	0.125	7.7	7.5
145	2012 cohort	Y	F	0	0	0	0	0	0		2	0	0	0	1	0	0	0	69	9.33	4	1	2.53451	3.54961	34.9	Positive	59.2	Positive	0.1	24	60	68	0	3	N	0	Y	6	N	0.5	0.125	9.9	9.8
146	2012 cohort	Y	F	0	0	0	0	0	1		1	0	0	0	0	0	0	0	77	36.25	4	2	4.0955	4.26222	9.4	Positive	19.2	Positive	5.6	40	60	61	1	1	N	0	N	0	N	0.375	0	15.6	10
147	2012 cohort	Y	F	0	0	0	0	0	0		0	0	0	0	0	0	0	0	42	20.73	4	1	1.36	1.83	0.6	Negative	8	Negative	0.1	11	9	7	0	0	N	0	Y	6	Y	0	0	1.6	1.5
148	2012 cohort	Y	F	0	0	0	0	0	1		0	0	0	0	0	0	0	0	65	16.95	3	2	2.01	3.36	223	Positive	203.6	Positive	0.1	39	30	24	0	1	N	0	Y	8	Y	0.875	0.375	5.5	5.4
149	2012 cohort	Y	F	0	0	0	0	0	2		0	0	0	0	0	0	0	0	81	3.22	3	1	4.48	5.06	300	Positive	110.3	Positive	3.9	60	7	44	2	2	Y	5	Y	6	N	0.25	0	20.3	16.4
150	2012 cohort	Y	M	0	0	0	0	1	0		0	0	0	0	0	0	0	0	73	2.02	2	2	3.08	4.07	300	Positive	86	Positive	1.8	73	32	34	0	1	N	0	Y	12	N	0.125	0	8.9	7.1
151	2012 cohort	Y	F	0	0	0	0	0	0		0	0	0	0	0	0	0	0	77	34.96	2	2	1.65	2.36	4	Negative	126.4	Positive	0	11	54	60	0	0	N	0	N	0	N	1.125	0.5	5	5
152	2012 cohort	Y	F	0	0	0	0	1	0		0	1	0	0	0	0	0	0	74	33.28	4	2	3.17	4.08	275	Positive	28	Positive	1.6	62	20	20	1	2	Y	4	Y	4	N	1	0.25	7.9	6.3
153	2012 cohort	Y	F	0	0	0	0	0	0		0	0	0	0	0	0	0	0	65	0.85	1	2	1.26553	1.66781	0.6	Negative	8	Negative	0.1	10	4	2	0	0	Y	5	Y	12	N	0.625	0.25	0.9	0.8
154	2012 cohort	Y	F	0	0	0	0	0	1		0	1	0	0	0	0	0	0	65	0.61	1	2	2.35	3.86	300	Positive	22.6	Positive	0.1	49	12	16	1	2	N	0	Y	8	Y	0.75	0.375	5.5	5.4
155	2012 cohort	Y	M	0	0	0	0	0	0		0	0	0	0	0	0	0	0	67	16.21	2	2	1.27	1.28	1.6	Negative	79.5	Positive	0	4	20	8	0	0	N	0	N	0	Y	0.25	0.125	3.1	3.1
156	2012 cohort	Y	F	0	0	0	0	0	0		1	0	0	0	0	0	0	0	75	19.78	4	2	2.32	2.81	285	Positive	151.5	Positive	0.4	18	22	25	1	0	Y	5	Y	8	N	0.375	0	4.3	3.9
157	2012 cohort	Y	F	0	0	0	0	1	0		0	0	0	0	0	0	0	0	39	9.76	4	2	1.63	2.21	30.1	Positive	41.2	Positive	0	9	21	6	1	0	N	0	Y	4	N	0.125	0	2.7	2.7
158	2012 cohort	Y	F	0	0	0	0	0	0		0	0	0	0	0	0	0	0	76	22.42	2	2	1.73	2.66564	0.6	Negative	8	Negative	0	15	55	57	0	0	N	0	N	0	N	1.75	0.75	6.1	6.1
159	2012 cohort	Y	F	0	0	0	0	1	0		2	1	0	0	0	0	0	0	64	24.37	4	2	3.51253	4.05831	23.1	Positive	17.7	Positive	1.7	38	28	28	1	4	Y	2.5	Y	4	N	0.375	0	11	9.3
160	2012 cohort	Y	F	0	0	0	0	0	0		0	0	0	0	2	0	0	0	45	16.07	4	2	3.42	3.81	91.2	Positive	10.5	Negative	0.2	12	15	18	2	0	N	0	Y	6	N	0.5	0.25	16.8	16.6
161	2012 cohort	Y	F	0	0	0	0	0	0		0	0	0	0	0	0	0	0	61	37.65	4	2	2.25	3.07	300	Positive	91.9	Positive	0.5	32	51	2	0	0	N	0	Y	6	N	0.125	0	5.8	5.3
162	2012 cohort	Y	F	0	0	0	0	0	0		0	0	0	0	0	0	0	0	31	1.4	2	1	1.39	1.44	300	Positive	15.9	Positive	0.1	6	13	1	0	0	N	0	Y	16	N	0	0	1.4	1.3
163	2012 cohort	Y	F	0	0	0	0	2	2		2	0	0	0	0	0	1	0	84	23.27	3	3	3.66	4.77	300	Positive	514.2	Positive	0.7	56	25	24	2	7	Y	2.5	Y	6	N	2.75	1.25	17.8	17.1
164	2012 cohort	Y	F	0	0	0	0	0	0		0	0	0	0	0	0	0	0	66	17.95	4	1	1.84	3.14	43.7	Positive	31.1	Positive	0.9	82	4	2	0	0	N	0	Y	8	Y	0	0	1.4	0.5
165	2012 cohort	Y	F	0	0	0	0	0	0		0	1	0	0	0	0	0	0	57	12.6	1	2	2.43	3.03	182	Positive	150.3	Positive	0.3	19	47	47	0	1	N	0	Y	8	Y	0.625	0.25	6.7	6.4
166	2012 cohort	Y	F	0	2	0	0	2	0		0	0	0	0	0	0	0	0	68	18.07	4	3	3.19	4.45	300	Positive	22.2	Positive		24	78	57	4	2	Y	6	N	0	N	3	2.25	14.5	14.5
167	2012 cohort	Y	F	0	0	0	0	1	0		0	0	0	0	0	0	0	0	61	48.71	4	3	2.304	4.02405	1.2	Negative	39.5	Positive	0	46	56	30	1	0	N	0	Y	4	N	1.5	1	8.2	8.2
168	2012 cohort	Y	F	0	0	0	0	0	0		0	1	0	0	0	0	0	0	59	25.8	4	1	1.80796	2.38602	239	Positive	71.5	Positive	0	9	4	1	2	0	Y	5	Y	4	N	0.25	0	3.7	3.7
169	2012 cohort	Y	F	0	2	0	0	2	1		1	0	0	0	0	2	0	0	55	27.93	4	2	4.16653	4.48925	45.1	Positive	106.5	Positive	0.6	17	59	59	4	4	N	0	Y	10	N	1.75	1	17.5	16.9
170	2012 cohort	Y	F	0	0	0	0	0	2		1	0	0	0	0	2	0	2	49	31.38	4	3	2.14	2.55	156	Positive	20.7	Positive	0	7	74	72	0	3	N	0	N	0	Y	3	2.5	11.3	11.3
171	2012 cohort	Y	M	0	0	0	0	0	0		0	0	0	0	0	0	0	0	70	1.13	1	2	1.49	1.25	0.6	Negative	8	Negative	0.1	4	27	26	0	0	N	0	Y	10	N	0.875	0.5	2.1	2
172	2012 cohort	Y	F	0	0	0	0	0	2		0	0	0	0	2	0	0	0	75	16.66	4	3	3.61	4.33	11.7	Positive	66.2	Positive	0.7	32	75	74	4	0	Y	5	Y	6	N	1.75	0.75	11.9	11.2
173	2012 cohort	Y	F	0	1	0	0	0	0		1	0	0	0	1	0	0	0	80	15.53	4	3	3.96	4.83	22	Positive	27.7	Positive	0.5	34	96	97	2	1	Y	2.5	Y	4	N	2.5	1.125	15.3	14.8
174	2012 cohort	Y	F	0	0	0	0	0	1		0	0	0	0	0	0	2	0	83	9.62	2	3	2.89	3.99	300	Positive	221.2	Positive			75	75	0	1	Y	5	N	0	N	1.875	1.625	13.2	13.1
175	2012 cohort	Y	F	0	0	0	0	0	0		0	0	0	0	0	0	0	0	60	12.51	4	2	2.21507	3.03667	300	Positive	756.8	Positive	0.3	26	54	22	0	0	N	0	Y	12	N	0.125	0	6.4	6.1
176	2012 cohort	Y	F	0	0	0	0	0	0		0	0	0	0	0	0	0	0	71	0.94	2	1	2.19	3.18	12.4	Positive	8	Negative	2.5	87	8	0	0	0	Y	7	N	0	N	0	0	3.5	1
177	2012 cohort	Y	M	0	0	0	0	0	2		0	0	0	0	0	0	0	0	74	16	3	3	3.41	4.08	216	Positive	100.1	Positive	0.5	26	57	49	2	2	N	0	N	0	N	2	1.125	11.4	10.9
178	2012 cohort	Y	F	0	0	0	0	2	0		0	0	0	0	0	0	0	0	58	17.55	4	2	3.47	3.98	300	Positive	44.5	Positive	0.7	24	35	38	2	1	N	0	Y	8	N	0	0	11.1	10.4
179	2012 cohort	Y	F	0	2	0	0	1	1		1	1	0	0	0	0	0	0	57	19.91	3	2	4.13331	4.44217	300	Positive	42.6	Positive	2.7	34	23	24	6	1	Y	5	Y	8	N	2	1	14.5	11.8
180	2012 cohort	Y	F	0	0	0	0	0	1		0	0	0	0	0	0	0	0	46	9.56	3	1	1.92	2.39	300	Positive	25.2	Positive	0.1	11	7	4	1	0	N	0	Y	14	Y	0.125	0	2.8	2.7
181	2012 cohort	Y	F	0	0	0	0	0	0		0	0	0	0	2	0	0	0	65	2.93	1	1	2.11349	3.58401	0.6	Negative	12.1	Negative	0.1	46	8	8	2	0	Y	2	Y	10	N	0.125	0.125	4.2	4.1
182	2012 cohort	Y	F	0	0	0	0	0	0		0	0	0	0	2	2	0	0	69	16.73	3	3	2.83	3.57	1.2	Negative	8	Negative	0.8	35	3	7	1	2	N	0	N	0	N	0.75	0.5	7.5	6.7
183	2012 cohort	Y	F	0	0	0	0	0	0		1	0	0	0	0	0	0	0	72	5.25	3	2	2.07	2.85	7.4	Positive	52.7	Positive	0	12	67	29	0	1	Y	7.5	N	0	N	0.875	0.5	7.3	7.3
184	2012 cohort	Y	F	0	0	0	0	1	0		0	0	0	0	0	1	0	0	42	28.2	2	2	2.15	2.39	140	Positive	121.3	Positive	0.1	8	16	17	1	0	Y	2.5	Y	8	Y	1.25	0.625	4.5	4.4
185	2012 cohort	Y	F	0	0	0	0	1	0		0	0	0	0	0	1	0	0	72	12.36	4	3	3.6534	4.91913	68	Positive	23.3	Positive	0.4	55	91	100	1	1	Y	4	Y	10	N	1.375	1	13.8	13.4
186	2012 cohort	Y	F	0	0	0	0	0	0		0	0	0	0	0	0	0	0	72	14.1	2	2	2.05	2.45	0.6	Negative	8	Negative	0	7	75	90	0	0	Y	5	N	0	N	0.625	0.125	8.7	8.7
187	2012 cohort	Y	F	0	0	0	0	0	0		0	0	0	0	0	0	0	0	63	33.53	4	2	1.97	2.93	173	Positive	239.8	Positive	0.9	51	16	14	0	0	N	0	Y	4	Y	0.375	0	2.4	1.5
188	2012 cohort	Y	F	0	0	0	0	0	0		0	0	0	0	0	0	0	0	48	5.13	2	2	1.044	2.02481	22.7	Positive	18.1	Positive	0	16	6	7	0	0	Y	2	N	0	N	0	0	1.4	1.4
189	2012 cohort	Y	F	0	0	0	0	0	0		0	0	0	0	0	0	0	0	65	26.63	4	2	2.09	3.15	251	Positive	1020.8	Positive	1	62	13	12	0	0	Y	3	N	0	N	2.625	1.5	3.8	2.8
190	2012 cohort	Y	F	0	0	0	0	2	1		0	0	0	0	0	0	0	0	69	38.89	4	2	3.06	3.15	125	Positive	53.5	Positive	0	0	34	25	2	3	Y	5	Y	4	Y	1.375	0.75	13.2	13.2
191	2012 cohort	Y	F	0	0	0	0	0	0		0	0	0	0	0	0	0	0	35	1.65	1	2	1.63	1.16	268	Positive	9.1	Negative	0	2	48	25	0	0	N	0	Y	6	N	0.125	0	4.8	4.8
192	2012 cohort	Y	F	0	1	0	0	0	0		0	0	0	0	0	0	0	0	68	20.15	4	2	2.66	3.55	55.3	Positive	51	Positive	0.4	32	77	31	1	0	N	0	N	0	Y	0.75	0.375	6	5.6
193	2012 cohort	Y	F	0	0	0	0	1	0		1	1	0	0	1	0	0	0	73	17.27	3	3	3.21	4.01	43.3	Positive	18.1	Positive	4.6	90	46	87	0	5	N	0	Y	4	N	1.875	1.125	15.3	10.7
194	2012 cohort	Y	F	0	0	0	0	0	1		0	0	0	0	0	0	0	1	43	12.39	4	2	1.688	2.18361	119	Positive	13.6	Negative	0	8	12	10	1	0	N	0	N	0	N	0	0	3.3	3.3
195	2012 cohort	Y	F	0	0	0	0	1	0		0	0	0	0	0	0	0	0	33	7.36	1	1	2.34	3.17	300	Positive	167.7	Positive	0.2	23	11	15	1	1	N	0	Y	8	Y	0	0	4.6	4.4
196	2012 cohort	Y	F	0	0	0	0	0	1		0	0	0	0	0	0	0	0	74	9.95	3	2	2.91	3.54	63.9	Positive	32	Positive	0.2	17	50	49	1	1	N	0	Y	8	N	1.625	0.75	8.3	8.1
197	2012 cohort	Y	F	0	0	0	0	0	0		0	2	0	0	0	0	0	0	57	10.38	2	3	2.56	2.94	1.5	Negative	13.2	Negative	0.3	14	58	75	0	2	Y	4	Y	10	Y	1.875	1.25	8.5	8.2
198	2012 cohort	Y	F	0	0	0	0	0	1		2	0	0	0	0	0	0	0	81	19.18	4	2	3.35935	4.37445	195	Positive	184.2	Positive	0.1	24	48	40	2	6	N	0	Y	12	Y	2.75	1.625	16.7	16.6
199	2012 cohort	Y	F	0	0	0	0	0	0		0	0	0	0	0	0	0	0	58	7.25	3	2	1.27	1.9	236	Positive	39.9	Positive	0.1	14	50	25	0	0	N	0	Y	6	N	0.75	0.375	2.2	2.1
200	2012 cohort	Y	F	0	1	0	0	0	0		0	1	0	0	1	0	0	0	66	17.48	3	1	3.02	3.06	0.6	Negative	8	Negative	0	5	29	27	3	1	Y	5	Y	12	N	0.125	0	8.8	8.7
201	2012 cohort	Y	F	0	0	0	0	0	1		0	0	0	2	0	0	0	0	63	6.99	3	2	1.9	3.16	2.8	Negative	44.4	Positive	0	24	50	28	0	1	Y	5	Y	6	N	0	0	7.3	7.3
202	2012 cohort	Y	F	0	0	0	0	0	2		2	0	0	0	0	0	0	0	60	41.32	4	2	3.15163	3.68153	175	Positive	212.6	Positive	0.1	12	54	4	1	5	Y	7.5	N	0	N	1.5	0.625	13.6	13.5
203	2012 cohort	Y	F	0	0	0	0	0	0		0	0	0	0	0	0	0	0	68	10.17	4	3	1.37	2.15	233	Positive	96.1	Positive	0	12	20	20	0	0	Y	1	Y	4	Y	2.125	1.5	3.6	3.6
204	2012 cohort	Y	F	0	0	0	0	0	1		0	1	0	0	0	0	0	0	63	11.6	4	1	2.52705	3.16499	122	Positive	51	Positive	0.6	20	8	20	1	2	N	0	N	0	N	0	0	5.9	5.6
205	2012 cohort	Y	F	0	0	0	0	0	1		0	0	0	0	1	0	0	0	74	12.09	4	2	3.5	3.6	48.9	Positive	9.3	Negative	0.2	8	63		2	2	N	0	N	0	N	0.875	0.25	12.8	12.6
206	2012 cohort	Y	F	0	0	0	0	0	0		1	0	0	0	0	0	0	0	57	10.21	4	2	1.77598	2.66332	81.3	Positive	172.7	Positive	0	14	30	22	0	2	Y	4	Y	8	Y	0.75	0.25	5.6	5.6
207	2012 cohort	Y	F	0	0	0	0	0	0		0	0	0	0	0	0	0	0	59	0.75	2	2	1.99	3.08	130	Positive	14.8	Negative	0.8	58	23	24	0	0	N	0	N	0	N	0.125	0	3.4	2.6
208	2012 cohort	Y	F	0	0	0	0	0	0		0	0	0	0	0	0	0	0	64	14.98	2	1	1.36	1.9	299	Positive	166.7	Positive	0.7	26	3	2	0	0	Y	5	Y	4	N	0	0	0.5	0.3
209	2012 cohort	Y	F	0	0	0	0	0	0		1	1	0	0	0	0	0	0	69	37.4	4	3	2.27	2.51	0.6	Negative	10.4	Negative	0.1	8	67	70	2	0	Y	4	Y	4	N	1.75	1.375	4.5	4.4
210	2012 cohort	Y	F	0	1	0	0	0	0		1	0	0	0	0	0	0	0	79	37.49	1	3	2.85	3.95111	0.6	Negative	8	Negative	0	19	75	75	1	1	N	0	N	0	N	1.625	1.25	10.5	10.5
211	2012 cohort	Y	F	0	0	0	0	0	2		2	0	0	0	0	0	0	0	75	32.61	4	2	3.25	4.32	190	Positive	182.6	Positive	0.8	56	82	15	1	6	N	0	Y	6	N	0.25	0	12.3	11.5
212	2012 cohort	Y	F	0	1	0	0	0	0		0	0	0	0	2	2	0	0	83	4	1	2	2.59	3.17	0.6	Negative	8	Negative	0	9	33	30	3	0	N	0	Y	8	N	1.125	0.75	8.2	8.2
213	2012 cohort	Y	F	0	0	0	0	0	0		0	0	0	0	0	0	0	0	36	2.14	1	2	1.24	1.71	6.3	Positive	8	Negative	0.1	11	4	3	0	0	N	0	Y	12	Y	0.25	0	0.8	0.7
214	2012 cohort	Y	F	0	0	0	0	1	0		2	0	0	0	0	0	0	0	56	15.67	4	2	2.66338	4.01297	273	Positive	122	Positive	0.4	62	12	8	1	2	N	0	Y	8	N	0.5	0.125	6.3	5.9
215	2012 cohort	Y	F	0	0	0	0	0	0		0	0	0	0	0	0	0	0	64	0.65	2	2	2.25	2.57	300	Positive	9.8	Negative	1.9	29	48	34	0	0	Y	5	Y	10	Y	1	0.75	4.2	2.3
216	2012 cohort	Y	F	0	0	0	0	0	2		2	0	0	0	0	0	0	0	69	20.45	2	2	2.7	3.87	17.6	Positive	570.6	Positive	0.2	37	37	31	0	5	Y	3	N	0	N	0.375	0.25	13.1	12.9
217	2012 cohort	Y	F	0	0	0	0	0	0		0	0	0	0	0	0	0	1	25	1.31	1	1	1.016	1.85146	165	Positive	34.1	Positive	0	13	4	1	0	0	Y	3	Y	14	N	0.125	0	1.1	1.1
218	2012 cohort	Y	F	0	0	0	0	0	1		0	0	0	0	0	0	0	0	77	17.5	2	2	2.38	2.18	73.3	Positive	32.6	Positive	0.3	6	60	61	1	1	Y	7.5	N	0	Y	1.5	0.75	7.5	7.2
219	2012 cohort	Y	F	0	0	0	0	0	1		1	0	0	0	0	0	0	0	66	0.51	1	2	2.73	3.29	0.6	Negative	10.2	Negative	2.2	44	11	13	0	3	Y	3	Y	6	Y	0.125	0	8.3	6.1
220	2012 cohort	Y	F	0	0	0	0	1	2		0	1	0	1	2	0	0	0	58	12.9	3	2	4.91	5.34	157	Positive	213.9	Positive	0.2	23	18	20	7	5	Y	5	Y	4	N	0.875	0.5	24.4	23.1
221	2012 cohort	Y	F	0	0	0	0	2	2		2	1	0	0	0	2	0	0	64	16.59	3	3	5.1	5.57	0.6	Negative	8	Negative	5.4	60	50	44	5	8	Y	10	N	0	N	2.25	1.625	30.4	25
222	2012 cohort	Y	F	0	0	0	0	0	0		0	0	0	0	0	0	0	0	75	0.79	1	1	1.29	1.88	62.6	Positive	10.4	Negative	0.1	13	15	12	0	0	N	0	Y	6	N	0.5	0	1.4	1.3
223	2012 cohort	Y	F	0	0	0	0	0	0		1	1	0	0	0	2	0	2	64	30.4	4	3	3.64171	4.27952	112	Positive	173.6	Positive	0.1	14	56	42	5	2	N	0	Y	6	Y	2.5	1.375	14.8	14.7
224	2012 cohort	Y	F	0	2	0	0	1	0		0	0	0	0	0	0	0	0	77	3.57	3	2	3.73888	4.74224	286	Positive	77.3	Positive	0.9	54	50	50	3	1	N	0	Y	8	N	1	0	12.3	11.4
225	2012 cohort	Y	F	0	0	0	0	0	0		0	0	0	0	0	0	0	0	76	4.16	2	1	1.27	1.8	300	Positive	456.4	Positive	0.1	12	4	3	0	0	N	0	Y	6	N	0	0	0.8	0.7
226	2012 cohort	Y	M	0	1	0	0	2	2		0	1	0	0	0	2	0	2	78	24.88	4	2	4.95028	4.51749	22.4	Positive	129.9	Positive	2.8	12	60	67	5	6	Y	5	Y	8	Y	1.125	0.375	25.7	22.9
227	2012 cohort	Y	F	0	0	0	0	0	0		0	0	0	0	0	0	0	0	62	30.51	4	1	1.48	2.07	194	Positive	19	Positive	0.2	16	4	4	0	0	Y	1	Y	4	N	0.125	0.125	1.7	1.5
228	2012 cohort	Y	F	0	0	0	0	1	0		0	1	0	0	0	0	0	0	45	20.82	2	2	2.01	3.46	300	Positive	772.4	Positive	0	31	11	15	1	2	N	0	N	0	Y	0.5	0.25	4.1	4.1
229	2012 cohort	Y	F	0	0	0	0	0	0		0	0	0	0	0	1	0	0	60	10.89	4	2	2.85	3.99	27	Positive	269.2	Positive	1.7	88	57	47	0	0	N	0	N	0	N	1.75	0.875	9.2	7.5
230	2012 cohort	Y	M	0	0	0	0	0	0		0	0	0	0	0	0	0	0	66	11.24	3	2	1.27953	1.04041	192	Positive	10.6	Negative	0.1	4	5	5	0	0	N	0	N	0	N	0.25	0	0.7	0.6
231	2012 cohort	Y	M	0	0	0	0	0	0		0	0	0	0	0	0	0	0	63	1.04	1	1	1.17	0.98	173	Positive	16.9	Positive	0	3	15	10	0	0	Y	4	Y	6	Y	0	0	2.2	2.2
232	2012 cohort	Y	M	0	0	0	0	0	1		0	1	0	0	2	0	0	0	68	37.42	2	2	3.08553	4.40364	0.6	Negative	15.4	Positive	0.1	37	54	62	4	0	Y	0.5	Y	8	N	1.25	1.125	10.4	10.3
233	2012 cohort	Y	F	0	0	0	0	0	1		0	0	0	0	0	0	0	1	45	1.37	2	1	1.842	1.85241	48.1	Positive	50.9	Positive	0	4	23	23	1	0	Y	5	Y	10	N	0	0	3.7	3.7
234	2012 cohort	Y	F	0	0	0	0	2	2		2	1	0	0	2	0	0	2	65	22.22	4	3	5.77	6.43	53.1	Positive	144.6	Positive	4.1	83	28	39	11	12	Y	5	N	0	Y	2.75	2	40.5	34.8
235	2012 cohort	Y	F	0	0	0	0	0	0		0	0	0	0	0	0	0	0	78	15.75	1	1	1.21	2.1	125	Positive	36.8	Positive	0.1	20	1	1	0	0	Y	1.5	N	0	N	0.125	0	0.4	0.3
236	2012 cohort	Y	F	0	0	0	0	0	0		0	0	0	0	0	0	0	0	63	21.68	4	2	1.45	2.37	300	Positive	13.1	Negative	0.1	21	21	8	0	0	Y	5	Y	6	N	1.375	0.875	2.4	2.3
237	2012 cohort	Y	F	0	0	0	0	0	1		0	0	0	0	0	0	0	0	43	0.58	1	2	2.17553	2.86164	16.6	Positive	23.7	Positive	0.1	15	29	16	1	0	N	0	Y	12	N	0.25	0.125	5.6	5.5
238	2012 cohort	Y	F	0	0	0	0	0	0		1	1	0	0	0	0	0	0	62	20.15	4	2	2.57	3.66	45.1	Positive	18.6	Positive	0.3	38	25	25	0	2	N	0	Y	10	N	0.375	0.125	8.7	8.4
239	2012 cohort	Y	F	0	0	0	0	0	0		0	0	0	0	0	0	0	0	47	22.39	4	2	1.03	2.45084	101	Positive	15.7	Positive	0	30	5	1	0	0	Y	2	N	0	N	0.25	0.125	1	1
240	2012 cohort	Y	F	0	0	0	0	0	0		0	0	0	0	1	1	0	0	37	19.9	4	2	2.3654	1.3112	267	Positive	12	Negative			19	18	1	0	N	0	Y	16	N	0.875	0.375	4.6	4.2
241	2012 cohort	Y	F	0	0	0	0	0	0		0	0	0	0	0	0	0	0	39	8.46	2	1	1.17	2.30701	66	Positive	17.8	Positive	0	20	15	15	0	0	N	0	Y	8	Y	0	0	2.3	2.3
242	2012 cohort	Y	F	0	0	0	0	0	0		2	0	0	0	0	0	0	0	69	15.29	3	1	1.88	2.81	121	Positive	221.3	Positive	0	15	10	9	0	8	N	0	Y	6	N	0.375	0.125	11.8	11.8
243	2012 cohort	Y	F	0	0	0	0	0	1		0	0	0	0	0	0	0	2	60	7.33	3	2	2.56	3.15	0.9	Negative	36.4	Positive	0.4	21	35	32	1	0	N	0	Y	6	N	0.75	0.125	6.6	6.2
244	2012 cohort	Y	F	0	0	0	0	0	1		2	0	0	0	0	0	0	0	67	38.35	4	2	3.35113	4.48452	57.1	Positive	203.1	Positive	0.5	50	40	26	1	5	N	0	Y	10	Y	1.125	0.5	15.6	15.1
245	2012 cohort	Y	F	0	0	0	0	0	0		0	0	0	0	0	0	0	0	61	41.19	4	2	1.03	1.43214	1.3	Negative	135	Positive	0	7	5	7	0	0	N	0	Y	4	N	0.375	0.125	0.6	0.6
246	2012 cohort	Y	F	0	1	0	0	0	2		1	2	0	0	0	1	0	1	58	27.47	3	2	4.08	4.92	192	Positive	92.4	Positive	1.8	60	30	31	3	5	Y	3	Y	8	Y	0.875	0.375	16.8	15
247	2012 cohort	Y	F	0	0	0	0	1	1		0	0	0	0	0	1	0	0	63	19.42	4	2	2.40351	3.29099	6.1	Positive	51.9	Positive	0.1	20	17	6	1	2	N	0	Y	4	Y	1.75	1.25	8.4	8.3
248	2012 cohort	Y	F	0	0	0	0	0	1		0	1	0	0	0	0	0	0	70	15.25	3	1	1.94938	2.50699	166	Positive	9	Negative	0.4	20	1	1	0	2	N	0	Y	12	N	0	0	3.3	2.9
249	2012 cohort	Y	F	0	0	0	0	0	1		1	0	0	0	1	0	0	0	70	10.38	4	1	2.76298	3.72182	161	Positive	75.6	Positive	0.8	48	1	1	1	2	N	0	Y	10	N	0	0	5.9	5.1
250	2012 cohort	Y	F	0	0	0	0	0	1		1	0	0	0	0	1	0	0	75	16.29	4	2	3.31	4.59	300	Positive	169.3	Positive	0.1	35	78	75	1	2	N	0	Y	6	Y	1.75	1.375	13	12.9
251	2012 cohort	Y	F	0	0	0	0	0	0		0	0	0	0	0	0	0	0	61	23.36	4	2	1.44753	2.46264	0.8	Negative	8	Negative	0.1	24	17	16	0	0	N	0	Y	4	N	1.25	0.75	2	1.9
252	2012 cohort	Y	F	0	0	0	0	2	0		0	0	0	0	2	2	0	0	64	3.25	2	2	2.65	3.79	59.6	Positive	41.7	Positive	0	20	39	39	4	0	Y	4	N	0	N	1.75	1.125	9.6	9.6
253	2012 cohort	Y	F	0	0	0	0	0	0		0	0	0	0	0	0	0	0	59	21.46	4	3	1.8	2.13	223	Positive	13.7	Negative	0.2	11	52	8	0	0	N	0	Y	8	N	1.75	1.375	3.7	3.5
254	2012 cohort	Y	F	0	0	0	0	1	0		0	0	0	0	0	0	0	0	32	12.3	3	2	2.73	3.57	110	Positive	219	Positive	0.2	23	15	24	1	0	N	0	N	0	Y	1.125	0.75	9.3	9.1
255	2012 cohort	Y	F	0	0	0	0	2	2		0	0	0	0	0	2	0	0	48	31.52	4	3	3.23735	3.49341	32.7	Positive	8	Negative			12	11	3	4	Y	5	Y	10	N	2.625	1.875	13.3	12.9
256	2012 cohort	Y	F	0	0	0	0	0	0		1	1	0	0	0	0	1	1	43	1.17	1	2	3.05	3.99	278	Positive	11.7	Negative	0	15	50	39	3	1	Y	2.5	Y	10	Y	0.5	0.125	12	12
257	2012 cohort	Y	M	0	0	0	0	0	1		0	0	0	0	0	0	0	0	69	2.74	2	1	1.34	1.74	0.6	Negative	8	Negative	0	7	7	7	0	1	Y	5	Y	6	N	0	0	2.2	2.2
258	2012 cohort	Y	M	0	0	0	0	0	0		0	0	0	0	0	0	0	0	49	7.95	2	1	1.24	1.28	150	Positive	54.5	Positive	0.1	6	2	1	0	0	N	0	Y	12	N	0	0	0.3	0.2
259	2012 cohort	Y	M	0	0	0	0	1	0		0	0	0	0	0	1	0	0	61	24.71	4	2	2.48	1.76	140	Positive	116.8	Positive	0.1	2	57	40	0	1	Y	10	N	0	N	0.875	0.5	9.2	9.1
260	2012 cohort	Y	F	0	0	0	0	1	1		0	0	0	0	0	0	0	2	73	32.16	4	3	3.10351	3.25612	34.1	Positive	8	Negative	0.1	7	67	66	1	2	Y	5	Y	10	N	1.25	0.625	11.1	11
261	2012 cohort	Y	F	0	0	0	0	0	0		0	2	0	0	0	0	0	0	34	3.47	1	2	2.48	3.02	111	Positive	330.2	Positive	0.2	15	23	17	1	1	N	0	N	0	N	0.375	0.25	5.7	5.5
262	2012 cohort	Y	F	0	0	0	0	0	0		1	0	0	0	0	2	0	0	64	50.96	4	2	2.42753	2.75606	34.7	Positive	24	Positive	0.1	9	67	67	0	1	N	0	N	0	N	1.5	1.125	9.7	9.6
263	2012 cohort	Y	F	0	0	0	0	0	0		0	0	0	0	0	0	0	0	34	0.99	2	1	1.21	1.36	21.7	Positive	20.1	Positive	0.1	7	0	0	0	0	N	0	Y	12	Y	0	0	0.4	0.3
264	2012 cohort	Y	F	0	0	0	0	0	0		0	0	0	0	0	0	0	0	69	2.36	2	2	1.53	2.11	23.5	Positive	10.8	Negative	0	9	27	25	0	0	N	0	Y	6	Y	0.375	0	4.8	4.8
265	2012 cohort	Y	F	0	0	0	0	0	0		0	0	0	0	1	0	0	0	75	31.58	4	3	2.93	4.15	223	Positive	58.7	Positive	0.1	32	59	36	1	1	Y	2	Y	6	N	2.625	1.875	9.4	9.3
266	2012 cohort	Y	F	0	0	0	0	0	0		0	0	0	0	0	0	0	0	42	3.27	2	1	1.13	1.42	77.9	Positive	8	Negative	0	6	3	1	0	0	N	0	Y	6	N	0	0	1.8	1.8
267	2012 cohort	Y	F	0	0	0	0	0	1		1	1	0	0	0	0	0	0	71	0.44	1	2	3.82	4.91	53.8	Positive	40.2	Positive	0.6	51	46	44	3	3	N	0	Y	6	Y	1.25	0.375	14.4	13.8
268	2012 cohort	Y	F	0	0	0	0	1	0		0	0	0	1	0	0	0	2	41	2.64	1	2	2.61	2.53	21.7	Positive	28.9	Positive	0.1	5	63	63	1	0	N	0	Y	8	N	0.375	0	8.2	8.1
269	2012 cohort	Y	F	0	0	0	0	0	0		0	1	0	0	0	0	0	0	63	7.1		2	1.92	2.45	0.6	Negative	8	Negative			5	26	0	1	N	0	Y	10	N	0.125	0	4.6	4.5
270	2012 cohort	Y	F	0	0	0	0	0	0		0	0	0	0	0	0	0	0	76	22.92	4	3	2.76	3.61	15.5	Positive	27	Positive	0.8	44	64	62	0	0	Y	5	Y	2	N	2.75	2.125	8.8	8.1
271	2012 cohort	Y	F	0	0	0	0	0	0		0	0	0	0	0	0	0	0	69	23.46	4	1	1.23753	1.15461	129	Positive	70.4	Positive			2	2	0	0	N	0	Y	4	Y	0.625	0.375	0.4	0.3
272	2012 cohort	Y	F	0	0	0	0	1	1		0	0	0	0	1	0	0	0	78	14.1	3	3	2.64	2.97	0.6	Negative	8	Negative			100	88	3	1	N	0	N	0	N	2.25	1.375	7.5	7.4
273	2012 cohort	Y	F	0	0	0	0	0	0		0	0	0	0	2	0	0	0	60	8.05	2	3	2.89	3.75	50.2	Positive	23	Positive	0.1	19	90	89	0	2	N	0	Y	6	Y	0.875	0.375	12.5	12.4
274	2012 cohort	Y	F	0	0	0	0	0	0		0	0	0	0	0	0	0	1	67	10.37	2	1	1.086	2.18711	243	Positive	67.8	Positive	0	19	9	10	0	0	N	0	Y	6	N	0	0	1.5	1.5
275	2012 cohort	Y	F	0	0	0	0	0	0		1	1	0	0	1	1	0	0	60	8.52	4	2	2.70746	3.5766	5.6	Positive	8	Negative	0.2	24	20	15	2	1	N	0	N	0	N	0.125	0.125	7.2	7
276	2012 cohort	Y	M	0	0	0	0	0	0		0	0	0	0	0	0	0	0	73	11.45	3	1	2.53	2.92	154	Positive	71.9	Positive	3.9	46	14	15	0	0	Y	5	Y	6	N	0	0	5.7	1.8
277	2012 cohort	Y	F	0	0	0	0	0	0		0	1	0	0	0	0	0	0	75	15.39	3	2	1.98	3.44	37.6	Positive	123.4	Positive	0	32	25	25	0	3	N	0	Y	2	Y	0.5	0.375	9	9
278	2012 cohort	Y	M	0	0	0	0	0	0		0	1	0	0	0	0	0	0	58	0.74	2	2	1.67	3.44	0.6	Negative	8	Negative	0	0	44	46	0	1	N	0	Y	8	N	0.75	0.5	4.1	4.1
279	2012 cohort	Y	M	0	0	0	0	0	0		0	0	0	0	0	0	0	0	69	0.37	1	1	1.72	2.37	161	Positive	30.1	Positive	0	10	100	100	0	0	N	0	Y	10	N	0	0	6.9	6.9
280	2012 cohort	Y	F	0	0	0	0	0	2		1	0	0	0	0	0	0	0	69	9.64	4	2	4.59	5.25	0.6	Negative	19.2	Positive	2.7	56	17	17	3	3	Y	5	Y	4	N	0.75	0.5	18.4	15.7
281	2012 cohort	Y	F	0	0	0	0	0	1		0	0	0	0	0	0	0	0	66	14.49	2	2	2.97	3.96	3.3	Negative	11.8	Negative	0.3	33	70	58	1	0	N	0	Y	8	Y	0.625	0.375	9.1	8.8
282	2012 cohort	Y	F	0	0	0	0	0	1		1	0	0	0	0	0	0	0	51	16.71	3	2	2.78	3.6	50.6	Positive	88.6	Positive	0.3	26	8	13	1	4	N	0	Y	8	N	0.25	0	9.8	9.5
283	2012 cohort	Y	F	0	0	0	0	2	2		0	0	0	0	0	0	0	0	73	22.02	4	3	3.19	4.7	300	Positive	31.6	Positive	0	20	68	64	4	3	N	0	Y	6	Y	2.25	1.125	13.7	13.7
284	2012 cohort	Y	F	0	0	0	0	0	1		0	0	0	0	0	0	0	0	64	15.2	2	1	2.16	2.85	114	Positive	58.1	Positive	0.1	15	9	4	1	1	Y	4	Y	4	N	0	0	4.1	4
285	2012 cohort	Y	F	0	0	0	0	1	0		0	0	0	0	0	0	0	0	56	17.63	4	2	3.64	4.33	103	Positive	128.6	Positive		53	53	54	1	1	Y	1	Y	4	N	0.75	0	11.1	8.9
286	2012 cohort	Y	M	0	0	0	0	1	1		1	0	0	0	0	0	0	0	78	6.47	3	3	3.45	4.57	300	Positive	8	Negative	0.3	40	70	70	2	2	Y	7	N	0	N	2.625	2.25	12	11.7
287	2012 cohort	Y	F	0	0	0	0	0	0		0	0	0	0	0	0	0	0	92	0.59	1	2	1.66	2.24	6.6	Positive	8	Negative	0	9	4	2	0	0	N	0	Y	6	N	0.625	0.625	5.3	5.3
288	2012 cohort	Y	F	0	0	0	0	0	1		2	0	0	0	2	0	0	0	69	26.42	4	2	3.01145	3.93662	89.3	Positive	27.1	Positive	0.2	26	9	10	3	4	N	0	N	0	N	0.375	0	10	9.8
289	2012 cohort	Y	F	0	0	0	0	0	0		0	1	0	0	0	2	0	0	56	0.29	1	2	1.96	3.13	249	Positive	171.5	Positive		37	24	3	0	1	Y	4	Y	2	N	0.125	0	4.5	4.3
290	2012 cohort	Y	F	0	0	0	0	0	2		0	0	0	0	0	2	0	0	55	15.61	3	2	1.63	2.41	300	Positive	200.4	Positive	0.1	17	2	0	0	2	Y	5	Y	4	N	0.625	0.25	4.7	4.6
291	2012 cohort	Y	F	0	0	0	0	0	1		0	0	0	0	0	0	0	0	69	15.02	4	1	2.11	2.64	297	Positive	49.7	Positive	0.6	23	10	2	0	1	Y	1	Y	8	N	0	0	3.2	2.6
292	2012 cohort	Y	M	0	1	0	0	0	0		1	0	0	0	0	0	0	2	63	21.08	4	2	3.1214	3.86267	1.3	Negative	224.6	Positive	0.4	26	53	76	1	1	Y	10	Y	6	N	1.875	1.5	9.9	9.5
293	2012 cohort	Y	F	0	0	0	0	0	0		0	0	0	0	0	0	0	0	70	7.72	2	3	2.13	1.69	292	Positive	22.1	Positive	0.1	3	61	13	0	0	N	0	N	0	N	0.5	0.25	7	6.9
294	2012 cohort	Y	F	0	0	0	0	0	1		2	0	0	0	0	0	0	0	69	27.22	4	1	2.09	2.63	27.1	Positive	22.6	Positive	0.2	15	8	7	0	5	Y	2.5	Y	6	N	0.25	0.125	8.6	8.4
295	2012 cohort	Y	F	0	0	0	0	0	0		0	0	0	0	0	0	0	0	77	12.39	2	2	2.1	3.19	0.6	Negative	8	Negative	0.8	58	22	22	0	0	N	0	N	0	N	0.5	0.25	3.8	3
296	2012 cohort	Y	F	0	0	0	0	0	0		0	0	0	0	1	0	0	0	66	2.94	1	2	3.79	4.22	83.4	Positive	17.8	Positive	2	35	62	64	1	1	N	0	Y	12	N	0.875	0.5	12	10
297	2012 cohort	Y	F	0	2	0	0	0	1		2	0	0	0	0	0	0	0	60	22.3	4	2	4.4753	5.77963	48.2	Positive	112.4	Positive	1.2	95	72	86	2	8	N	0	N	0	N	1.5	1	24	22.8
298	2012 cohort	Y	F	0	0	0	0	0	1		1	0	0	0	0	0	0	0	57	17.44	4	2	2.76	3.58	300	Positive	46.7	Positive	0.5	32	64	48	0	3	N	0	Y	8	Y	0.375	0	9.9	9.4
299	2012 cohort	Y	F	0	0	0	0	0	2		1	1	0	0	1	1	0	0	76	43.7	4	2	3.7094	4.80284	299	Positive	475.4	Positive	0.4	43	35	34	4	4	N	0	Y	12	N	1.375	0.5	16.7	16.3
300	2012 cohort	Y	F	0	1	0	0	0	0		1	0	0	0	1	0	0	0	71	7.5	2	2	2.51551	3.46971	173	Positive	47	Positive	0.1	22	25	24	1	2	N	0	Y	6	N	1	0.25	7.6	7.5
301	2012 cohort	Y	F	0	1	0	0	1	0		1	1	0	0	2	0	0	2	57	20.49	4	3	4.3	5.15	44.1	Positive	22.6	Positive	0.1	19	84	80	6	5	N	0	Y	6	N	1.25	1.125	25.1	25
302	2012 cohort	Y	M	0	0	0	0	0	0		0	0	0	0	0	0	0	0	43	0.88	2	1	1.52	1.71	230	Positive	22.3	Positive	0.2	9	25	17	0	0	N	0	Y	12	N	0	0	1.9	1.7
303	2012 cohort	Y	M	0	0	0	0	0	0		0	0	0	0	0	2	0	0	57	23.39	4	2	1.5	1.75	136	Positive	159.4	Positive	0.2	10	10	2	0	0	Y	5	Y	6	N	1.25	0.875	1.7	1.5
304	2012 cohort	Y	F	0	0	0	0	1	1		1	1	0	0	2	2	0	1	59	27.15	4	2	4.78014	5.12042	156	Positive	31.1	Positive	1.1	23	62	59	6	6	Y	2.5	Y	4	N	1	0.375	26.2	25.1
305	2012 cohort	Y	F	0	0	0	0	0	0		0	0	0	0	0	0	2	0	45	13.32	4	2	1.38	2.02	44.6	Positive	52.2	Positive	0.1	14	12	12	0	0	N	0	Y	6	Y	0.375	0.125	2.3	2.2
306	2012 cohort	Y	F	0	2	0	0	2	0		0	0	0	0	0	2	0	0	66	12.36	4	3	3.06	4.48	300	Positive	37.8	Positive			70	83	4	0	N	0	Y	12	Y	2.625	1.875	13.6	13.6
307	2012 cohort	Y	F	0	0	0	0	0	0		0	0	0	0	0	0	0	0	79	5.22	2	2	1.58753	2.11743	6	Positive	10.1	Negative	0.1	12	27	83	0	0	Y	7	N	0	N	1	0.875	3.5	3.4
308	2012 cohort	Y	F	0	0	0	0	1	0		0	0	0	0	0	0	0	0	69	18.81	4	2	2.23	2.38	119	Positive	51.4	Positive	0.1	12	3	2	0	1	N	0	Y	12	Y	1.375	0.625	5.2	4.9
309	2012 cohort	Y	M	0	0	0	0	0	0		0	0	0	0	0	0	0	0	65	20.06	2	1	1.22	0.5	68.4	Positive	36.6	Positive	0.2	4	1	1	0	0	N	0	N	0	N	0	0	0.3	0.2
310	2012 cohort	Y	F	0	0	0	0	0	0		1	0	0	0	0	0	0	0	67	7.56	1	2	1.94	2.44	53.8	Positive	31	Positive	0	8	52	53	0	1	N	0	N	0	N	0.25	0.125	6.2	6.2
311	2012 cohort	Y	F	0	0	0	0	0	0		0	0	0	0	0	0	0	0	48	19.27	4	2	1.24	1.25	141	Positive	35.4	Positive	0	4	10	9	0	0	Y	1	Y	4	Y	0.5	0.25	2.5	2.5
312	2012 cohort	Y	F	0	0	0	0	0	0		0	0	0	0	0	0	0	0	75	4.41	2	2	1.62	2.25	125	Positive	114.2	Positive	0.1	14	39	23	0	0	N	0	N	0	N	0	0	3.7	3.6
313	2012 cohort	Y	F	0	0	0	0	0	0		0	0	0	0	1	0	0	0	71	7.94	1	3	3.11	3.44	32.5	Positive	8	Negative	0.1	9	75	77	1	1	Y	2.5	Y	6	Y	1.125	0.875	10.8	10.7
314	2012 cohort	Y	F	0	0	0	0	2	2		1	2	0	0	0	1	0	0	81	10.47	4	2	5.15	5.69	274	Positive	678.1	Positive	3.8	56	78	77	3	6	N	0	Y	8	N	1.5	0.875	28.3	24.5
315	2012 cohort	Y	F	0	0	0	0	1	0		0	0	0	0	0	0	0	0	37	3.64	1	1	2.9095	3.00961	0.6	Negative	34.4	Positive	0.2	8	71	73	1	0	Y	6	N	0	N	0	0	10.3	10.1
316	2012 cohort	Y	F	0	0	0	0	0	2		2	0	0	0	0	2	0	0	58	21.37	4	1	3.52	3.62	16.7	Positive	173.7	Positive	0.2	8	57	55	7	5	Y	6	Y	10	N	0.75	0.375	17	16.8
317	2012 cohort	Y	F	0	0	0	0	0	2		2	0	0	0	0	0	0	0	66	28.02	4	3	4.22	4.62	195	Positive	218	Positive	1.6	30	56	60	3	5	N	0	Y	4	N	2.5	1.625	18	16.4
318	2012 cohort	Y	F	0	0	0	0	2	0		0	0	0	0	0	2	0	0	68	47.49	4	2	3.42	4.38	137	Positive	27.3	Positive	1.9	73	25	25	2	0	Y	6	N	0	N	1.875	1.25	10.3	8.4
319	2012 cohort	Y	F	0	0	0	0	0	0		0	0	0	0	0	0	0	0	78	24.37	4	3	3.22	3.83	280	Positive	22.6	Positive	4.9	70	61	58	0	0	N	0	Y	4	N	2.75	2.125	12.3	7.4
320	2012 cohort	Y	F	0	0	0	0	0	0		0	0	0	0	0	0	0	0	83	30.59	1	1	1.212	2.34901	0.6	Negative	13.9	Negative	0	20	18	2	0	0	N	0	N	0	N	0	0	2.1	2.1
321	2012 cohort	Y	F	0	0	0	0	0	0		0	1	0	0	2	0	0	0	50	2.71	3	2	2.95	3.44	198	Positive	28.4	Positive	0	8	60	58	2	2	N	0	Y	12	N	0.375	0.25	11.7	11.7
322	2012 cohort	Y	F	0	0	0	0	2	0		0	0	0	0	1	0	0	0	61	20.04	4	2	2.89789	3.23343	32.3	Positive	98.4	Positive	2.5	34	20	18	0	3	Y	5	Y	8	N	0.625	0.125	9.6	7.1
323	2012 cohort	Y	M	0	0	0	0	0	1		0	1	0	0	0	0	0	0	78	0.93	1	2	2.59	4.09	256	Positive	993.2	Positive	0.5	85	49	52	0	2	Y	14	N	0	N	1.125	1.125	7.6	7.1
324	2012 cohort	Y	M	0	0	0	0	0	0		0	0	0	0	0	0	0	0	86	0.52	1	1	1.74	3.05	0.6	Negative	8	Negative	0.6	69	7	7	0	0	Y	3	N	0	N	0	0	1.2	0.6
325	2012 cohort	Y	F	0	0	0	0	0	1		1	0	0	0	0	1	0	0	79	32.32	4	3	2.68598	3.33779	5.9	Positive	8	Negative		10	55	54	1	2	N	0	N	0	N	1	0.5	9.9	9.9
326	2012 cohort	Y	F	0	0	0	0	2	0		0	1	0	0	1	0	0	0	62	17.27	4	2	5.05	5.59	241	Positive	21.2	Positive	5.3	66	69	68	4	3	Y	6	N	0	N	2.125	1.625	23.4	18.1
327	2012 cohort	Y	F	0	0	0	0	0	1		0	0	0	0	0	0	0	0	70	5.65	2	2	1.9	2.44	3.9	Negative	37.2	Positive	0.2	15	47	48	0	1	Y	2	Y	6	N	1.375	0.5	4.3	4.1
328	2012 cohort	Y	F	0	0	0	0	0	0		0	0	0	0	0	0	0	0	70	1.74	1	1	0.97	2	240	Positive	18.4	Positive	0	17	2	1	0	0	N	0	Y	6	Y	0.125	0.125	0.5	0.5
329	2012 cohort	Y	F	0	0	0	0	0	1		0	0	0	0	0	2	0	0	69	8.31	2	1	2.3	3.12	0.6	Negative	8	Negative	0.1	18	16	15	1	1	Y	7	N	0	Y	0	0	5.5	5.4
330	2012 cohort	Y	F	0	0	0	0	0	0		0	0	0	0	0	0	0	0	55	16.38	4	2	1.75	2.37	0.6	Negative	54.9	Positive	0.4	22	10	7	0	0	N	0	Y	8	Y	0.625	0.125	2.3	1.9
331	2012 cohort	Y	F	0	0	0	0	0	2		2	1	0	0	0	0	0	0	74	18.62	4	3	4.9	6.11	179	Positive	23.9	Positive	0	22	80	74	12	9	Y	2	Y	10	Y	1.75	1.5	31.1	31.1
332	2012 cohort	Y	F	0	1	0	0	0	2		1	1	0	0	0	0	0	0	58	7.44	2	2	4.51	5.2	232	Positive	124	Positive	1.2	40	64	73	6	2	N	0	Y	4	Y	0.25	0	20.4	19.2
333	2012 cohort	Y	F	0	2	0	0	0	0		0	0	0	0	0	0	0	0	85	64.32	3	4	2.76	4.02	173	Positive	166.8	Positive	0	24	89	90	2	0	Y	7.5	Y	2	N	3	2.375	10.9	10.9
334	2012 cohort	Y	F	0	0	0	0	0	0		0	0	0	0	0	0	0	0	64	33.3	4	3	1.226	1.87781	11.7	Positive	61.7	Positive	0	10	19	9	0	0	Y	5	N	0	Y	1.875	1.375	2.4	2.4
335	2012 cohort	Y	F	0	0	0	0	1	1		0	0	0	0	0	0	0	0	58	0.81	1	2	2.53	3.49	0.6	Negative	15.5	Positive	0.1	22	45	28	2	0	N	0	Y	4	N	0.625	0.125	7	6.9
336	2012 cohort	Y	F	0	0	1	0	1	1		2	0	0	0	0	0	0	0	54	19.72	4	2	3.36	4.76	42.5	Positive	21.5	Positive	0.1	37	50	60	1	5	Y	4	N	0	N	2	0.75	17.9	17.9
337	2012 cohort	Y	F	0	1	0	0	2	2		0	0	0	0	0	0	0	0	62	21.73	4	3	4.0775	5.52683	192	Positive	233.6	Positive		85	58	65	4	3	Y	2.5	N	0	N	1.75	0.5	18.5	17.9
338	2012 cohort	Y	F	0	0	0	0	0	1		1	0	0	0	0	0	0	0	75	32.51	4	3	3.56604	4.73209	166	Positive	224	Positive		81	90	92	0	2	N	0	N	0	N	3	2.375	14.5	13.2
339	2012 cohort	Y	F	0	0	0	0	0	0		0	0	0	0	0	0	0	0	72	14.58	4	2	1.66	2.18	70.9	Positive	44.6	Positive	0.3	17	20	20	0	0	Y	1	N	0	N	0.5	0.25	2.1	1.8
340	2012 cohort	Y	M	0	0	0	0	0	0		0	0	0	0	0	2	0	0	77	22.81	4	3	2.32	2.95	37.9	Positive	29.3	Positive	0.1	14	87	80	0	0	Y	6	N	0	Y	1.75	1.25	9	8.9
341	2012 cohort	Y	F	0	0	0	0	0	0		0	0	0	0	0	0	0	0	64	21.27	3	1	1.03	1.86546	62.9	Positive	90.1	Positive	0	13	5	4	0	0	N	0	Y	4	N	0.75	0.125	1.2	1.2
342	2012 cohort	Y	F	0	0	0	0	1	0		1	0	0	0	0	0	0	0	75	3.24	3	2	2.60204	3.27414	300	Positive	70.2	Positive	0.3	21	47	2	0	3	N	0	Y	6	N	0.75	0.5	9.8	9.5
343	2012 cohort	Y	F	0	0	0	0	0	0		0	0	0	0	1	0	0	0	61	44.13	4	2	1.758	2.16014	117	Positive	16.4	Positive	0	7	17	17	1	0	N	0	Y	6	Y	0.375	0.25	3.6	3.6
344	2012 cohort	Y	F	0	0	0	0	0	0		1	2	0	0	1	2	0	0	74	25.17	3	3	3.48047	4.43466	20	Positive	54.4	Positive	0.1	22	71	79	2	3	N	0	N	0	N	2.125	1.5	16.8	16.7
345	2012 cohort	Y	F	0	0	0	0	0	0		0	0	0	0	0	0	0	0	63	24.68	4	2	2.45853	2.92917	2.3	Negative	18.1	Positive	0.6	21	57	20	0	0	N	0	Y	6	N	0.25	0.125	7	6.4
346	2012 cohort	Y	F	0	0	0	0	0	2		1	0	0	0	0	0	0	0	56	4.93	2	2	3.39	4.09	12.3	Positive	40.8	Positive	0.2	19	60	59	2	3	N	0	N	0	Y	1	0.25	13.1	12.9
347	2012 cohort	Y	F	0	0	0	0	0	0		0	0	0	0	1	0	0	0	53	0.94	1	2	2.066	2.84543	2.6	Negative	36.5	Positive	0	12	39	38	1	0	Y	4	Y	12	Y	0.875	0.375	6.7	6.7
348	2012 cohort	Y	F	0	0	0	0	0	0		0	1	0	0	0	0	0	0	78	3.41	2	1	1.25	1.91	84.6	Positive	59.8	Positive	0	10	1	1	0	1	N	0	N	0	N	0.25	0	1.5	1.5
349	2012 cohort	Y	F	0	0	0	0	0	0		0	0	0	0	0	0	0	0	80	13.37	2	1	2.51	3.07	208	Positive	812.8	Positive	4.9	66	13	12	0	0	N	0	N	0	Y	0.375	0	5.9	1
350	2012 cohort	Y	F	0	0	0	0	0	0		0	0	0	0	0	0	0	0	85	47.69	4	3	2.43	3.26	300	Positive	108.8	Positive	2.6	71	13	5	0	0	N	0	N	0	N	2.5	1.625	5.8	3.2
351	2012 cohort	Y	F	0	0	0	0	0	0		0	0	0	0	0	0	0	0	43	0.56	1	1	1.49	1.57	300	Positive	35.3	Positive	0.3	9	37	12	0	0	N	0	Y	12	N	0	0	4.5	4.2
352	2012 cohort	Y	F	0	0	0	0	0	0		2	1	0	0	0	0	0	0	76	25.31	4	3	2.75598	2.76639	5.1	Positive	8	Negative	0	4	60	42	1	2	Y	5	N	0	N	1.75	1.125	11.6	11.6
353	2012 cohort	Y	F	0	0	0	0	0	0		0	0	0	0	0	2	0	0	69	13.42	4	2	1.94	2.88	266	Positive	112.5	Positive	0.3	31	28	26	0	0	N	0	N	0	Y	0.625	0.625	4.5	4.2
354	2012 cohort	Y	F	0	0	0	0	0	0		0	1	0	0	0	2	2	0	69	3.01	2	2	3.3	4.04	31.3	Positive	53.7	Positive	0.6	31	60	48	1	1	Y	3	Y	6	N	1.125	0.5	10.8	10.2
355	2012 cohort	Y	M	0	0	0	0	0	0		0	0	0	0	0	0	0	0	66	14.57	2	1	1.5	1.26	37.1	Positive	15.7	Positive	0.1	4	12	12	0	0	N	0	Y	12	N	0	0	2.7	2.6
356	2012 cohort	Y	F	0	0	0	0	0	0		0	0	0	0	0	0	0	0	33	2.59	2	1	1.32	1.82	251	Positive	44.3	Positive	0	8	12	16	0	0	N	0	Y	2	N	0.25	0.125	2.7	2.7
357	2012 cohort	Y	F	0	0	0	0	1	0		1	0	0	0	0	0	0	0	71	20.3	3	2	2.4	3.4	300	Positive	505	Positive	0.2	29	50	19	0	2	Y	2.5	Y	8	N	1.625	0.75	9.2	9
358	2012 cohort	Y	F	0	0	0	0	0	2		1	0	0	0	0	0	0	0	49	6.33	3	1	2.86	4.08	53.9	Positive	41.7	Positive	0.1	46	15	15	1	2	Y	5	Y	12	N	0	0	8	7.7
359	2012 cohort	Y	F	0	0	0	0	0	0		0	0	0	0	0	0	0	0	43	4.61	1	1	1	4.08	88.9	Positive	29.9	Positive	0	0	3	3	0	0	N	0	N	0	N	0	0	0.6	0.6
360	2012 cohort	Y	F	0	0	0	0	0	1		1	0	0	0	0	0	0	0	48	1.87	2	2	3.23	3.97	45	Positive	19.3	Positive	0.3	23	19	31	2	1	N	0	Y	6	Y	0.875	0.75	11	10.7
361	2012 cohort	Y	F	0	0	0	0	0	0		0	0	0	0	0	0	0	0	64	16.41	4	2	1.22	1.86	62.6	Positive	28.7	Positive	0.1	14	2	1	0	0	Y	1	Y	10	Y	0.125	0	0.6	0.5
362	2012 cohort	Y	F	0	2	0	0	0	1		1	0	0	0	2	2	0	0	36	11.24	2	2	4.76	5.13	300	Positive	519	Positive	1	23	72	57	9	0	Y	5	Y	4	Y	1.375	1.125	26.2	25.2
363	2012 cohort	Y	M	0	0	0	0	0	0		0	0	0	0	0	0	0	0	70	0.85	2	2	1.34	2.32	17.8	Positive	93.6	Positive	0.2	32	9	7	0	0	N	0	Y	12	N	0	0	1	0.9
364	2012 cohort	Y	F	0	0	0	0	0	0		0	0	0	0	0	0	0	0	64	15.31	3	1	1.1	1.6	34.2	Positive	28.3	Positive	0	8	8	6	0	0	N	0	Y	4	Y	0.5	0.125	1.5	1.5
365	2012 cohort	Y	F	0	0	0	0	0	0		1	0	0	1	1	0	0	0	82	32.18	4	2	2.07	3.75	234	Positive	66.8	Positive	0	44	27	29	1	1	N	0	N	0	N	0.625	0.375	6	6
366	2012 cohort	Y	F	0	0	0	0	0	0		0	0	0	0	0	0	0	0	64	22.73	2	1	1.072	2.00764	300	Positive	284.7	Positive	0	15	8	3	0	0	N	0	Y	8	N	0.125	0	1.1	1.1
367	2012 cohort	Y	F	0	0	0	0	0	2		0	2	0	0	0	0	0	0	48	14.38	2	2	3.86572	4.51753	1.3	Negative	8	Negative	0	11	57	60	7	5	Y	6	Y	8	N	0.5	0.25	19.2	19.2
368	2012 cohort	Y	F	0	2	0	0	0	1		2	0	0	0	0	2	0	0	77	21.11	4	3	4.23135	4.97262	118	Positive	12.5	Negative	0.4	26	83	84	3	4	Y	5	Y	2	N	1.875	0.875	20.3	19.9
369	2012 cohort	Y	M	0	0	0	0	0	0		0	0	0	0	0	0	0	0	52	1.55	1	2	1.29	0.084	300	Positive	32.3	Positive	0.1	0	15	14	0	0	N	0	N	0	Y	0.875	0.5	0.7	0.6
370	2012 cohort	Y	F	0	0	0	0	0	2		0	1	0	0	0	0	0	0	73	23.41	4	2	3.02103	3.8945	20.2	Positive	45	Positive	0.3	28	35	34	2	1	N	0	Y	6	N	0.625	0	7.8	7.5
371	2013 cohort	Y	M	0	1	0	0	1	1	0	0	0	0	0	0	0	0	0	48	2.08333	1	2	2.6719	3.1676	36.6	Positive	18.5	Positive	0	8	23	26	3	0	Y	5	N	0	Y	0.625	0.25	10.1	10.1
372	2013 cohort	Y	F	0	1	0	0	0	1	0	0	0	0	0	0	0	0	0	34	17.3333	4	2	3.1459	4.3307	135	Positive	113.4	Positive	2	36	54	50	2	1	Y	8	N	0	Y	0.375	0.125	10.5	12.1
373	2013 cohort	N	F	0	0	0	0	0	0	0	0	0	0	0	0	0	0	0	48	20.6667	4	3			119	Positive	26.3	Positive	0.1	23	89	94			N	0	Y	8	Y
374	2013 cohort	Y	F	0	0	0	0	0	0	0	0	0	0	0	0	0	0	0	75	23.6667	1	1	1.0083	1.9548	0	Negative	63.7	Positive	0.1	16	23	12	0	0	N	0	N	0	N	0	0	0.2	0.3
375	2013 cohort	Y	F	0	0	0	0	0	0	0	1	0	0	0	0	0	0	0	41	8.33333	4	1	1.268	2.2036	14.5	Positive	0	Negative	0	15	3	2	0	1	N	0	Y	12	N	0.125	0	1.6	1.6
376	2013 cohort	Y	M	0	0	0	0	0	0	0	0	0	0	0	0	0	0	0	79	18.5	1	1	1.0536	1.9688	0	Negative	0	Negative	0.2	16	3	3	0	0	N	0	N	0	N	0	0	0.4	0.6
377	2013 cohort	Y	F	0	0	0	0	0	2	0	0	0	0	0	2	0	0	0	75	3.25	4	2	3.4741	4.8679	1.6	Negative	0	Negative	4.6	70	18	16	3	4	Y	5	Y	4	Y	0.875	0.625	14.3	18.9
378	2013 cohort	Y	F	0	0	0	0	0	0	0	0	0	0	0	0	0	0	0	41	1.58333	1	1	0.9943	2.5463	500	Positive	30.1	Positive	0.1	38	0	0	0	0	N	0	Y	10	Y	0	0	0	0.1
379	2013 cohort	Y	M	0	0	0	0	1	0	0	0	0	0	0	0	0	0	0	64	13.4167	3	2	2.0443	2.0204	23.3	Positive	46	Positive	0.1	4	19	18	1	1	Y	12.5	N	0	Y	0.375	0.125	4.8	4.9
380	2013 cohort	Y	F	0	0	0	0	0	0	0	1	0	0	0	2	0	0	3	30	9.66667	1	2	2.8916	3.9971	69.6	Positive	36.5	Positive	0.2	21	35	22	3	1	N	0	Y	4	N	0.375	0	10.9	11.1
381	2013 cohort	Y	F	0	0	0	0	0	2	0	0	0	0	0	0	0	0	0	61	13.4167	3	2	1.9912	2.6014	411	Positive	198.7	Positive	0.6	12	10	6	2	0	Y	5	Y	6	Y	0.25	0	3.5	4.1
382	2013 cohort	Y	F	0	1	0	0	1	2	0	0	0	0	0	0	0	0	0	80	38.3333	4	3	3.586	5.4548	500	Positive	40.1	Positive	1.6	93	89	78	4	1	N	0	N	0	N	2.875	2	12.9	14.5
383	2013 cohort	Y	F	0	0	0	0	0	1	0	0	0	0	0	0	0	0	0	77	15.5	4	1	1.3023	2.2912	92.6	Positive	44.9	Positive	0.1	17	1	1	0	1	Y	2	Y	6	N	0.125	0	1.6	1.7
384	2013 cohort	Y	M	0	0	0	0	0	0	0	0	0	0	0	0	0	0	0	72	2.08333	2	2	0.988	1.6398	18.8	Positive	37.8	Positive	0	10	9	1	0	0	N	0	Y	4	Y	0	0	0.4	0.4
385	2013 cohort	Y	F	0	0	0	0	0	0	0	0	0	0	0	1	0	0	4	66	6.58333	3	3	2.4965	2.9801	0	Negative	0	Negative	0.3	9	81	70	0	1	N	0	Y	6	Y	1.5	1	10.8	11.1
386	2013 cohort	Y	F	0	1	0	0	0	0	1	0	0	0	0	1	1	0	0	62	20.5833	4	3	2.1916	3.2971	0	Negative	0	Negative	0.2	21	17	29	1	2	Y	5	Y	6	N	0.875	0.375	5.9	6.1
387	2013 cohort	Y	F	0	0	0	0	0	0	0	1	0	0	0	0	0	0	0	70	11.75	3	2	2.5665	4.0007	84	Positive	48	Positive	0.3	35	51	62	1	1	N	0	Y	8	N	0.25	0.125	7.5	7.8
388	2013 cohort	Y	M	0	1	0	0	0	0	0	1	0	0	0	0	0	0	0	64	6.66667	2	2	2.2827	3.632	500	Positive	421.9	Positive	1.8	46	25	15	1	1	N	0	Y	10	Y	0.125	0	5.4	7.2
389	2013 cohort	Y	F	0	0	0	0	0	0	0	0	0	0	0	0	0	0	0	62	23.8333	4	1	1.0676	1.2962	62.3	Positive	0	Negative	0.2	6	9	0	0	0	N	0	Y	10	Y	0	0	0.6	0.8
390	2013 cohort	Y	F	0	0	0	0	0	1	0	2	1	0	0	0	0	1	0	64	28.5833	4	3	4.1673	5.3949	381	Positive	86.3	Positive	0.2	25	73	7	10	7	Y	5	Y	8	Y	2	1	26.4	26.6
391	2013 cohort	Y	F	0	0	0	0	0	1	0	1	0	0	0	0	0	0	0	72	19.3333	4	2	3.2658	4.6937	30	Positive	20.2	Positive	2.3	56	81	46	1	1	N	0	Y	8	N	1.5	0.75	10.5	12.8
392	2013 cohort	Y	F	0	0	0	0	0	0	0	0	0	0	0	0	1	1	0	66	5.66667	2	2	1.016	2.0392	9.2	Positive	8.3	Negative	0	17	6	7	0	0	N	0	Y	8	Y	0.375	0.125	1.5	1.5
393	2013 cohort	Y	F	0	0	0	0	0	0	0	0	0	0	0	0	0	0	0	65	3.58333	4	2	1.4092	2.2632	206	Positive	97.5	Positive	0.6	17	23	14	0	0	Y	4	Y	10	Y	0.125	0	2.2	2.8
394	2013 cohort	Y	F	0	0	0	0	0	0	1	0	0	0	0	1	0	0	0	31	2.58333		2	2.4036	3.5127	252	Positive	37.3	Positive	0.8	26	63	67	1	0	N	0	N	0	Y	0.75	0.375	7.6	8.4
395	2013 cohort	Y	F	0	0	0	0	0	0	0	0	1	0	0	0	0	0	0	40	2	2	1	1.5296	2.0421	0	Negative	0	Negative	0.2	9	8	7	0	1	N	0	N	0	N	0.125	0	2.7	2.9
396	2013 cohort	Y	F	0	0	0	0	0	0	0	0	0	0	0	0	0	0	0	84	28.5833	4	3	2.2431	3.7083	500	Positive	61.2	Positive	0.1	60	79	74	0	0	Y	6	Y	4	Y	3	2.375	9	9.4
397	2013 cohort	Y	F	0	0	0	0	0	0	0	0	0	0	0	0	0	0	0	68	8.16667	2	1	0.96	1.4556	372	Positive	55.7	Positive	0	8	0	1	0	0	N	0	Y	8	N	0	0	0.2	0.2
398	2013 cohort	Y	F	0	0	0	0	0	0	0	0	0	0	0	0	0	0	3	41	3.41667	2	1	1.2323	1.9165	38.2	Positive	81.4	Positive	0.1	11	27	15	0	0	N	0	Y	10	N	0	0	2.7	2.8
399	2013 cohort	Y	F	0	0	0	0	0	0	0	0	0	0	0	0	0	0	0	54	5.91667	2	2	1.3583	2.9462	20	Positive	100.4	Positive	0.1	40	29	29	0	0	N	0	Y	8	N	1	0.5	2.6	2.7
400	2013 cohort	Y	F	0	0	0	0	0	1	0	0	0	0	0	0	0	0	0	72	2.33333	3	2	1.3443	1.9618	0	Negative	0	Negative	0.1	26	8	9	0	1	Y	4	Y	6	N	0	0	1.8	1.9
401	2013 cohort	Y	F	0	0	0	0	0	1	0	0	2	0	0	1	0	0	0	60	2.08333	3	2	2.7752	4.3558	78.1	Positive	15.1	Positive	0.6	48	15	25	2	4	Y	2.5	Y	8	Y	0.625	0.25	10.6	11.2
402	2013 cohort	Y	F	0	0	0	0	0	0	0	1	0	0	0	0	0	0	0	62	113.75	2	1	1.268	1.8461	14.5	Positive	71.2	Positive	0	9	1	1	0	1	N	0	Y	12	N	0	0	1.9	1.9
403	2013 cohort	N	F	0	0	0	0	0	0	0	0	0	0	0	0	0	0	0	60	19.5833	4	2			1.4	Negative	20.9	Positive	0.5	25	78	74			N	0	Y	4	Y
404	2013 cohort	Y	F	0	0	0	0	0	0	0	0	0	0	0	0	0	0	0	50	1.75	1	1	1.128	1.9635	107	Positive	16	Positive	0	13	13	12	0	0	N	0	Y	4	N	0	0	1.2	1.2
405	2013 cohort	Y	F	0	0	0	0	0	0	0	0	0	0	0	1	0	0	0	62	113.75	2	2	1.66	2.3118	0	Negative	0	Negative	0	10	10	5	1	0	N	0	N	0	Y	0.375	0	2.9	2.9
406	2013 cohort	Y	F	0	0	0	0	1	0	0	2	2	0	0	2	0	0	4	61	18.5	4	3	3.6046	5.1625	500	Positive	154.9	Positive	1.3	56	62	56	2	7	Y	3	Y	12	Y	1.625	1.125	18.9	20.2
407	2013 cohort	Y	M	0	0	0	0	1	1	0	2	0	0	0	0	0	0	0	66	22.5833	4	3	2.9339	3.9917	41.4	Positive		.			66	36	2	4	Y	8	Y	16	N	1.125	1	12.2	12.7
408	2013 cohort	Y	F	0	0	0	0	0	0	0	0	1	0	0	0	0	0	0	74	5.66667	2	1	2.8843	3.1442	129	Positive	34.3	Positive	0.1	6	53	7	1	1	N	0	Y	8	Y	0.25	0	11.2	11.3
409	2013 cohort	Y	F	0	0	0	0	0	0	0	1	1	0	0	0	0	0	1	40	4.08333	1	1	2.1083	3.0548	19.9	Positive	23.8	Positive	0.1	16	2	2	2	1	N	0	Y	12	Y	0	0	5.2	5.3
410	2013 cohort	Y	M	0	0	0	0	0	0	0	0	0	0	0	0	0	0	0	66	2	1	2	1.5263	1.301	231	Positive	11.7	Negative	0.1	3	34	13	0	0	N	0	N	0	Y	0.875	0.75	3.8	3.9
411	2013 cohort	Y	F	0	1	0	0	0	0	0	0	0	0	0	0	0	0	0	58	27.6667	4	1	1.6523	2.2698	1.6	Negative	17.2	Positive	0.1	10	9	9	1	0	N	0	Y	6	Y	0	0	2.4	2.5
412	2013 cohort	Y	F	0	0	0	0	0	1	0	1	0	0	0	2	0	0	0	74	35.75	4	2	3.018	4.2528	17.7	Positive	20.5	Positive	0	23	60	62	4	0	N	0	Y	4	N	1	0.875	12.8	12.8
413	2013 cohort	Y	F	0	0	0	0	0	1	0	0	0	0	0	0	2	0	0	51	6.66667	3	2	2.1736	2.8874	314	Positive	59.9	Positive		12	30	28	1	0	Y	4	N	0	Y	0.5	0.125	5.9	6.1
414	2013 cohort	Y	F	0	0	0	0	0	0	0	0	0	0	0	0	0	0	0	70	8.16667	2	1	1.0363	1.9376	0	Negative	16.1	Positive	0.1	15	3	2	0	0	N	0	N	0	Y	0	0	0.7	0.8
415	2013 cohort	Y	F	0	0	0	0	0	0	0	0	0	0	0	2	0	0	0	70	6.75	1	3	2.284	3.1713	144	Positive	19.2	Positive	0	14	81	75	2	0	N	0	N	0	Y	1.25	0.625	6.7	6.7
416	2013 cohort	Y	F	0	0	0	0	0	2	0	2	2	0	0	0	0	0	0	64	11.4167	4	2	2.1733	3.1421	2.6	Negative	30.6	Positive	0.3	18	53	29	0	7	N	0	Y	10	Y	0.75	0	11.1	11.4
417	2013 cohort	Y	F	0	0	0	0	0	0	0	2	0	0	0	0	0	0	0	47	31.4167	4	3	3.6178	4.3141	177	Positive	193.5	Positive	0.7	14	51	52	3	7	N	0	N	0	Y	1.625	1.25	20.7	21.4
418	2013 cohort	Y	M	0	0	0	0	0	1	0	0	0	0	0	0	0	0	0	74	22.5	3	2	2.1143	2.9673	500	Positive	381.9	Positive	0.1	14	30	24	1	1	N	0	N	0	N	1.375	0.25	5.4	5.5
419	2013 cohort	Y	F	0	0	0	0	1	1	0	0	0	0	0	1	1	0	0	52	19.75	4	2	4.1499	4.6334	20	Positive	67.6	Positive	23.8	41	57	52	3	1	Y	5	Y	12	Y	1.125	0.875	14.1	37.9
420	2013 cohort	Y	F	0	0	0	0	0	0	0	0	0	0	0	0	0	0	0	77	15.4167	2	2	1.1763	3.1559	20.9	Positive	316.1	Positive	0.1	70	30	10	0	0	Y	2	N	0	Y	0.875	0.625	1.8	1.9
421	2013 cohort	Y	F	0	0	0	0	0	0	0	0	0	0	0	0	0	0	0	70	5.25	1	1	1.212	1.6141	269	Positive	28.8	Positive	0	7	17	17	0	0	Y	6.5	N	0	Y	0	0	2.2	2.2
422	2013 cohort	Y	F	0	0	0	0	1	1	0	0	0	0	0	0	0	0	0	70	3.66667	3	3	3.6467	5.373	186	Positive	9.2	Negative	3.8	104	77	71	2	1	N	0	Y	4	Y	2.125	1.28571	14.3	18.1
423	2013 cohort	Y	F	0	0	0	0	0	0	0	0	1	0	0	0	0	0	0	66	1.83333	2	2	1.6103	2.2278	11.4	Positive	120.4	Positive	0.1	16	4	0	1	0	N	0	Y	6	Y	0.25	0.125	1.8	1.9
424	2013 cohort	Y	F	0	0	0	0	2	0	0	0	0	0	0	0	0	0	0	63	3.5	4	2	1.6003	2.3454	68.4	Positive	10	Negative	0.1	12	51	62	0	2	N	0	Y	6	Y	1.625	0.75	5.1	5.2
425	2013 cohort	Y	M	0	0	0	0	0	0	0	0	0	0	0	0	0	0	0	58	2.5	2	1	1.148	2.2666	296	Positive	71.8	Positive	0.5	24	3	3	0	0	N	0	Y	4	N	0	0	0.6	1.1
426	2013 cohort	Y	F	0	0	0	0	1	0	0	2	0	0	0	2	1	1	0	47	113.667	4	2	2.4907	3.6116	71.7	Positive	14.6	Negative	1.3	30	58	50	0	7	N	0	Y	16	Y	0.25	0.25	14.1	15.4
427	2013 cohort	N	F	0	0	0	0	0	0	0	0	0	0	0	0	0	0	0	66	11.6667	4	2			50	Positive		.			86	84			Y	6.25	Y	14	Y
428	2013 cohort	Y	F	0	0	0	0	0	2	0	2	1	0	0	1	0	0	4	68	17.4167	3	2	3.8548	5.1822	353	Positive	44.8	Positive	2.5	50	64	68	2	6	Y	6	N	0	Y	1	0.75	19.7	22.2
429	2013 cohort	Y	F	0	0	0	0	0	2	0	0	0	0	0	0	0	0	0	58	21.25	4	2	2.256	2.2664	10.1	Positive	16	Positive	0	4	32	40	2	0	N	0	Y	6	Y	0.75	0.75	6.4	6.4
430	2013 cohort	N	F	0	0	0	0	0	0	0	0	0	0	0	0	0	0	0	47	5	3	2			4.2	Negative	23	Positive	0	9	20	68			N	0	Y	4	N
431	2013 cohort	Y	F	0	0	0	0	0	0	0	0	0	0	0	0	0	0	0	83	3.08333	3	2	1.1623	2.1088	0	Negative	0	Negative	0.1	16	11	9	0	0	N	0	N	0	N	0.25	0	1.2	1.3
432	2013 cohort	Y	F	0	0	0	0	0	0	0	0	0	0	0	0	0	0	0	57	4.41667	2	1	1.0083	1.2682	0	Negative	0	Negative	0.1	6	1	4	0	0	N	0	Y	8	N	0	0	0.7	0.8
433	2013 cohort	Y	F	0	0	0	0	0	0	0	0	0	0	0	0	0	0	0	59	4.08333	1	1	1.002	2.139	145	Positive	804.1	Positive	0	20	5	5	0	0	N	0	N	0	Y	0	0	0.5	0.5
434	2013 cohort	Y	F	0	0	0	0	0	1	0	2	0	0	0	0	0	0	0	78	1.08333	2	2	2.8832	4.2383	500	Positive	135.2	Positive	1.1	40	14	10	2	5	N	0	Y	10	Y	0.125	0	11.1	12.2
435	2013 cohort	Y	F	0	0	0	0	0	0	0	0	0	0	0	0	0	0	0	75	2	1	2	1.0083	1.7534	0	Negative	54	Positive	0.1	12	2	1	0	0	N	0	Y	6	N	0.875	0.375	0.1	0.2
436	2013 cohort	Y	F	0	0	0	0	0	0	0	0	0	0	0	0	0	0	0	39	7.66667	1	2	1.4675	2.7448	0	Negative	0	Negative	2	43	8	6	0	0	N	0	Y	14	Y	0	0	0.9	2.9
437	2013 cohort	Y	F	0	0	0	0	0	0	0	1	0	0	0	0	0	0	0	58	11.4167	3	1	2.262	2.8401	22.5	Positive	165.3	Positive	0	9	25	11	1	1	Y	7.5	Y	8	N	0.5	0	5.8	5.8
438	2013 cohort	Y	F	0	0	0	0	0	0	0	0	0	0	0	0	2	0	0	71	8.41667	4	3	1.212	1.9305	110	Positive	154.8	Positive	0	11	57	57	0	0	Y	18	N	0	Y	1.875	1.375	2.5	2.5
439	2013 cohort	Y	F	0	0	0	0	0	0	0	0	0	0	0	0	0	0	0	79	7	4	3	1.254	2.0334	120	Positive	0	Negative	0	12	28	29	0	0	Y	5	N	0	Y	1.75	1.375	3.1	3.1
440	2013 cohort	Y	F	0	0	0	0	0	0	0	0	0	0	0	0	0	0	0	48	6.5	3	1			19.5	Positive	26.8	Positive	0	15	3	2	0	0	N	0	Y	10	Y	0.125	0	0.3
441	2013 cohort	Y	F	0	0	0	0	0	0	0	0	0	0	0	2	0	0	0	72	1.75	3	2	2.9144	4.286	500	Positive	71.7	Positive	0.3	32	52	53	2	2	N	0	Y	10	N	0.625	0.5	10.1	10.4
442	2013 cohort	Y	F	0	0	0	0	0	0	0	0	0	0	0	0	0	0	0	77	22.5	4	2	1.0956	2.75	40.8	Positive	31.2	Positive	0.2	46	21	18	0	0	N	0	Y	8	Y	1.25	0.25	1.8	2
443	2013 cohort	Y	F	0	2	0	0	0	0	0	0	0	0	0	0	0	0	0	66	10.75	2	2	1.85	2.8308	32.6	Positive	46.2	Positive	0	23	8	2	2	0	N	0	Y	6	N	0.375	0.125	3.7	3.7
444	2013 cohort	Y	F	0	0	0	0	0	0	0	0	0	0	0	0	0	0	0	36	7.25	2	2	1.31	2.3733	41.3	Positive	263.8	Positive	0	18	25	5	0	0	N	0	N	0	Y	0.75	0.375	2.9	2.9
445	2013 cohort	Y	F	0	0	0	0	0	0	0	0	0	0	0	0	2	0	0	61	4.75	2	1	1.324	1.7261	0	Negative	0	Negative	0	7	14	18	0	0	N	0	Y	4	Y	0	0	3.9	3.9
446	2013 cohort	Y	M	0	0	0	0	0	0	0	0	0	0	0	0	0	0	0	64	17.4167	2	2	1.03	1.3242	45.4	Positive	23.6	Positive	0	10	24	4	0	0	Y	8	N	0	N	0	0	1.1	1.1
447	2013 cohort	Y	F	0	0	0	0	0	0	0	0	0	0	0	0	0	0	0	61	3	2	2	1.352	1.161	38.4	Positive	8.2	Negative	0	3	0	0	0	0	N	0	Y	16	Y	0.375	0	3	3
448	2013 cohort	Y	F	0	0	0	0	1	0	0	0	0	0	0	0	0	0	2	71	31.5	4	2	2.3218	4.1879	395	Positive	149.5	Positive	1.2	85	23	8	1	1	N	0	Y	4	N	1.375	1.125	5.6	6.8
449	2013 cohort	Y	M	0	0	0	0	0	0	0	0	0	0	0	0	0	0	0	57	24.5	4	3	1.1203	2.2897	500	Positive	268.3	Positive	0.1	21	16	8	0	0	Y	2	N	0	Y	2	1.5	1.4	1.5
450	2013 cohort	Y	F	0	0	0	0	0	0	0	0	1	0	0	0	0	0	0	40	3.83333	1	2	2.2403	3.2292	406	Positive	58.9	Positive	0.1	17	24	24	1	1	N	0	Y	20	N	0.125	0	7.8	7.9
451	2013 cohort	Y	F	0	1	0	0	1	0	0	0	0	0	0	0	0	0	2	59	20.75	3	2	2.2483	3.5346	122	Positive	169.3	Positive	0.1	26	16	16	2	1	N	0	Y	6	Y	0.875	0.375	5.3	5.4
452	2013 cohort	Y	F	0	0	0	0	0	0	0	2	1	0	0	1	0	0	0	64	7.75	2	2	3.5309	4.8398	239	Positive	43.5	Positive	5.7	68	36	55	1	5	N	0	Y	10	Y	1.25	0.375	14.3	20
453	2013 cohort	Y	F	0	0	0	0	2	1	0	2	0	0	0	0	0	0	5	72	0.916667	3	2	3.31	4.6301	15.9	Positive	100.8	Positive	0.5	32	22	61	5	6	N	0	Y	8	Y	0.875	0.833333	16.2	16.7
454	2013 cohort	Y	F	0	0	0	0	0	0	0	0	0	0	0	0	0	0	0	50	3.75	2	1	1.016	1.3102	0	Negative	183.6	Positive	0	6	3	0	0	0	N	0	Y	4	Y	0	0	0.5	0.5
455	2013 cohort	Y	F	0	0	0	0	0	0	0	2	2	0	0	0	0	1	1	51	15.5833	4	2	2.8219	3.8027	15.2	Positive	11.7	Negative	0	16	47	40	1	6	N	0	Y	6	Y	1	0	13	13
456	2013 cohort	Y	F	0	0	0	0	0	0	0	0	0	0	0	0	0	0	0	69	2.66667	2	1	1.31	1.7121	12.7	Positive	0	Negative	0	7	20	30	0	0	Y	10	Y	12	Y	0	0	2.5	2.5
457	2013 cohort	Y	F	0	0	0	0	0	2	0	1	0	0	0	0	1	0	0	42	9.5	4	2	3.0832	4.4215	49.2	Positive	30.2	Positive	0.1	28	39	41	2	3	N	0	Y	6	N	0.875	0.375	13.3	13.4
458	2013 cohort	Y	F	0	1	0	0	0	0	0	0	2	0	0	1	1	0	1	63	6.33333	1	2	2.9982	3.3661	0	Negative	0	Negative	0.1	7	25	32	8	0	N	0	N	0	Y	0.625	0.285714	12.7	12.8
459	2013 cohort	Y	M	0	0	0	0	1	0	0	2	0	0	0	1	0	0	0	65	13.4167	3	2	2.6039	4.1889	500	Positive	144	Positive	1.6	62	18	9	2	2	Y	2.5	Y	6	Y	0.375	0.125	6	7.6
460	2013 cohort	Y	F	0	0	0	0	0	0	0	0	0	0	0	0	0	0	0	37	3.75	1	1	0.9943	1.1266	147	Positive	8.2	Negative	0.1	5	2	1	0	0	N	0	N	0	Y	0	0	0	0.1
461	2013 cohort	Y	F	0	0	0	0	0	1	0	0	0	0	0	0	0	0	0	40	2.08333	2	2	2.052	3.6742	1.5	Negative	28.5	Positive	0	40	40	47	1	0	Y	6.5	Y	12	N	0.375	0	5.3	5.3
462	2013 cohort	Y	F	0	0	0	0	0	0	0	2	0	0	0	0	1	0	0	32	2.66667	2	2	1.744	1.2692	3.4	Negative	9.3	Negative	0.4	14	22	18	0	4	Y	4	Y	4	Y	0.125	0	7.2	7.2
463	2013 cohort	Y	F	0	0	0	0	0	1	0	0	0	0	0	0	0	0	0	44	12.6667	2	2	1.338	2.1174	10.5	Positive	66.2	Positive	0	12	7	6	0	1	N	0	Y	8	Y	0.375	0	2.5	2.5
464	2013 cohort	Y	F	0	0	0	0	0	0	0	0	0	0	0	0	0	0	0	41	1.91667	2	2	2.1605	2.7178	66.9	Positive	18.5	Positive	0.3	10	73	77	0	0	N	0	Y	8	N	0.5	0.125	8.5	8.8
465	2013 cohort	N	F	0	0	0	0	0	0	0	0	0	0	0	0	0	0	0	76	23.5	4	3			120	Positive		.			54	43			Y	5	N	0	Y
466	2013 cohort	Y	F	0	2	0	0	0	0	0	1	1	0	1	0	1	0	0	54	13.4167	2	2	2.674	4.226	0	Negative	17	Positive	0.1	38	24	16	6	0	N	0	Y	6	Y	1	0.375	8.9	9
467	2013 cohort	Y	F	0	0	0	0	0	1	0	0	0	0	0	0	0	0	0	48	1.58333	1	2	2.2156	2.4442	134	Positive	16.9	Positive	0.2	6	54	55	1	1	N	0	Y	8	Y	0.125	0	5.2	5.4
468	2013 cohort	Y	F	0	2	0	0	2	2	0	0	0	0	0	1	0	0	0	69	33.4167	4	2	4.1178	5.4443	52.7	Positive	397.8	Positive	4.5	63	60	61	4	5	N	0	Y	6	Y	1.625	1	19.7	24.2
469	2013 cohort	Y	M	0	0	0	0	0	0	0	0	0	0	0	1	0	0	0	70	7.41667	1	1	1.884	1.8944	64.9	Positive	27.8	Positive	0	4	6	12	1	1	N	0	Y	10	N	0	0	3.6	3.6
470	2013 cohort	Y	M	0	0	0	0	0	0	0	0	0	0	0	0	0	0	0	57	2.08333	1	1	1.0223	1.5661	0	Negative	0	Negative	0.1	9	5	5	0	0	N	0	Y	6	Y	0	0	0.2	0.3
471	2013 cohort	Y	F	0	0	0	0	0	2	0	2	0	0	0	0	0	0	0	61	13.4167	3	2	3.3263	4.9142	10	Positive	19	Positive	0.1	40	55	57	2	4	N	0	Y	8	Y	0.375	0.125	14.7	14.8
472	2013 cohort	Y	F	0	0	0	0	0	0	0	0	0	0	0	0	0	0	0	66	3.33333	1	1	1.2463	2.349	13.4	Positive	14.4	Negative	0.1	14	13	6	0	0	N	0	N	0	Y	0.375	0.125	1.8	1.9
473	2013 cohort	Y	F	0	1	0	0	0	2	0	0	0	0	0	1	0	0	0	56	24.6667	4	3	3.3923	4.9256	96.5	Positive	20	Positive	0.1	37	66	74	4	2	N	0	N	0	Y	2	1.875	14.6	14.7
474	2013 cohort	Y	F	0	2	0	0	2	0	0	2	2	0	0	0	0	0	2	63	2	2	1	3.3463	4.5157	0	Negative	18.7	Positive	0.1	22	16	11	16	0	Y	3	Y	6	N	0	0	19.4	19.5
475	2013 cohort	Y	F	0	0	0	0	0	0	0	0	1	0	0	0	0	0	0	60	2.16667	2	2	1.9323	2.9613	11.9	Positive	124.9	Positive	0.1	18	7	7	1	1	N	0	N	0	Y	0	0	3.3	3.4
476	2013 cohort	Y	F	0	0	0	0	0	0	0	0	0	0	0	0	0	0	0	57	2.25	2	1	1.0923	2.0388	14.3	Positive	86.5	Positive	0.1	16	6	5	0	0	N	0	Y	4	Y	0	0	1.1	1.2
477	2013 cohort	Y	F	0	0	0	0	0	0	0	1	0	0	0	0	0	0	0	64	3.66667	3	2	1.646	3.3958	5.5	Positive	0	Negative	0	48	30	20	0	1	N	0	N	0	N	0.25	0	4.3	4.3
478	2013 cohort	Y	F	0	0	0	0	0	1	0	0	0	0	0	0	0	0	0	83	5.58333	3	2			131	Positive	45.2	Positive	0	15	20	70	0	1	N	0	Y	4	Y	1.375	0.5	2.9
479	2013 cohort	Y	M	0	0	0	0	0	0	0	0	0	0	0	0	0	0	0	44	12.5833	3	1	1.338	1.7401	0	Negative	43.8	Positive	0	7	31	7	0	0	N	0	Y	16	Y	0	0	2.9	2.9
480	2013 cohort	Y	F	0	0	0	0	2	2	0	0	0	0	0	0	1	0	0	66	5.5	3	2	2.9396	4.6103	500	Positive	54.8	Positive	0.8	58	19	19	3	4	N	0	Y	6	N	1	0.75	13.2	14
481	2013 cohort	Y	F	0	0	0	0	1	0	0	0	0	0	0	0	0	0	0	77	38.6667	4	3	3.4251	5.1092	42.2	Positive	662.4	Positive	1.1	64	40	13	1	1	N	0	Y	4	N	3	2.625	13.6	14.7
482	2013 cohort	N	F	0	0	0	0	0	0	0	0	0	0	0	0	0	0	0	113	113.75	4	1			0	Negative		.			1	1			N	0	N	0	N
483	2013 cohort	Y	F	0	0	0	0	0	1	0	0	0	0	0	0	0	0	0	63	2.33333	4	1	1.3863	2.4531	193	Positive	13.6	Negative	0.1	19	12	3	0	1	N	0	Y	4	Y	0	0	2	2.1
484	2013 cohort	Y	M	0	0	0	0	0	0	0	0	0	0	0	0	0	0	0	63	24.8333	3	2	1.758	0.798	21.8	Positive	64.8	Positive	0	0	50	16	0	0	Y	3	N	0	Y	0.25	0	6.2	6.2
485	2013 cohort	Y	F	0	0	0	0	0	0	0	0	0	0	0	0	0	0	0	38	5.66667	2	2	1.9071	2.5654	15.5	Positive	12.8	Negative	0	7	68	50	0	0	N	0	Y	8	Y	0.5	0	5.9	6.3
486	2013 cohort	Y	F	0	0	0	0	0	0	0	0	0	0	0	0	0	0	0	48	10.5833	3	1	1.0503	0.825	429	Positive	137.2	Positive	0.1	3	19	19	0	0	N	0	Y	4	N	0	0	0.6	0.7
487	2013 cohort	Y	F	0	0	0	0	0	0	0	2	1	0	0	0	0	0	3	75	3.58333	2	2	2.5	3.624	9.6	Positive	325.9	Positive	0.6	25	55	54	0	7	N	0	Y	6	N	1.875	1	15	15.6
488	2013 cohort	Y	F	0	0	0	0	1	0	0	0	0	0	0	1	0	0	0	59	24.4167	4	3	3.4787	4.9573	500	Positive	30.2	Positive	2.3	52	81	83	2	1	Y	5	N	0	Y	1.625	1.125	11.9	15.7
489	2013 cohort	Y	F	0	0	0	0	0	0	0	0	0	0	0	0	0	0	0	61	5.25	3	2	1.2776	2.0475	370	Positive	48.2	Positive	0.2	13	23	27	0	0	Y	3	Y	14	N	0.625	0.375	1.8	2
490	2013 cohort	Y	F	0	0	0	0	0	0	0	0	0	0	0	0	0	0	1	44	14.5	4	2	1.142	1.9214	37.8	Positive	25.5	Positive	0	12	21	21	0	0	N	0	Y	6	Y	0.25	0	1.7	1.7
491	2013 cohort	Y	F	0	0	0	0	0	0	0	0	0	0	0	0	0	0	0	71	2.58333	1	1	0.9943	2.0611	0	Negative	0	Negative	0.1	19	1	0	0	0	N	0	Y	4	N	0	0	0.2	0.3
492	2013 cohort	Y	F	0	1	0	0	0	1	0	0	0	0	0	0	0	0	0	54	10.5	3	2	2.881	3.6256	25.6	Positive	23.3	Positive	0.7	15	63	63	2	1	N	0	Y	8	N	0.875	0.25	9.6	10.3
493	2013 cohort	Y	M	0	0	0	0	2	1	0	2	1	0	0	0	0	0	2	75	24.3333	4	3	4.1985	6.0163	18.9	Positive	61.7	Positive	3.3	112	86	80	2	10	N	0	N	0	Y	2.625	1.875	24	27.3
494	2013 cohort	Y	F	0	0	0	0	0	0	0	0	0	0	0	0	0	0	0	79	2.16667	4	2	1.2743	1.9585	1.1	Negative	0	Negative	0.1	11	50	7	0	0	Y	3	Y	8	Y	0.875	0.25	2	2.1
495	2013 cohort	Y	F	0	0	0	0	0	0	0	0	0	0	0	0	0	0	0	57	11.4167	1	1			0	Negative	0	Negative	0.1	10	1	1	0	0	N	0	N	0	Y	0	0	0.6
496	2013 cohort	Y	M	1	0	0	0	0	0	0	0	0	0	0	1	0	0	0	62	8.5	3	2	2.3285	2.6361	115	Positive	15.7	Positive	0.3	7	52	54	1	0	N	0	Y	6	N	1	0.75	6.5	6.8
497	2013 cohort	Y	F	0	2	0	0	0	2	0	1	0	0	0	0	0	0	0	60	10.6667	4	2	3.6592	5.3534	500	Positive	290.2	Positive	1.3	85	18	17	7	5	Y	2	N	0	Y	1.25	0.714286	20.8	22.8
498	2013 cohort	Y	F	0	0	0	0	0	0	0	1	0	0	0	1	0	0	0	46	27.6667	4	2	2.5894	2.8971	39.1	Positive	69.4	Positive	0.3	7	43	7	1	3	Y	7.5	Y	10	Y	0	0	9.4	9.7
499	2013 cohort	Y	M	0	0	0	0	0	2	0	0	1	0	0	0	0	0	0	65	7.5	2	1	2.8	3.7173	23	Positive	37.9	Positive	0.5	18	47	47	4	0	Y	2	Y	16	N	0	0	9.1	9.6
500	2013 cohort	Y	F	0	0	0	0	0	1	0	0	0	0	0	0	0	0	0	75	10.25	4	2	3.0816	4.3968	173	Positive	49	Positive	1.7	43	49	73	1	1	N	0	Y	6	Y	0.75	0.5	10.6	12.3
501	2013 cohort	Y	F	0	2	0	0	2	2	1	2	2	0	0	0	2	0	0	69	14.4167	4	3	4.6903	6.0455	500	Positive	159	Positive	0.9	38	63	59	13	5	N	0	Y	12	Y	2.5	1.875	29.9	30.8
502	2013 cohort	Y	F	0	0	0	0	0	1	0	1	0	0	0	0	1	0	0	66	24.6667	3	2	1.8843	2.2521	205	Positive	49.3	Positive	1.6	18	25	26	2	0	Y	5	Y	10	N	0.75	0.375	4	4.1
503	2013 cohort	Y	M	0	0	0	0	0	1	0	2	0	0	0	0	1	0	2	82	30.5	4	2	1.9891	3.1305	201	Positive	11.8	Negative	0.9	28	25	25	0	4	N	0	Y	2	Y	0.25	0.142857	7.6	8.5
504	2013 cohort	Y	F	0	0	0	0	0	0	0	0	0	0	0	0	0	0	0	73	4.41667	1	1	0.9943	1.7955	500	Positive	86.6	Positive	0.1	13	0	0	0	0	N	0	Y	6	N	0	0	0	0.1
505	2013 cohort	Y	F	0	0	0	0	0	0	0	0	0	0	0	0	0	0	0	46	4.41667	2	2	1.4283	1.5606	16.5	Positive	311.9	Positive	0.1	5	27	43	0	0	N	0	Y	6	Y	0.25	0.125	3.1	3.2
506	2013 cohort	N	F	0	0	0	0	0	0	0	0	0	0	0	0	0	0	0	78	16.6667	2	2			42.4	Positive	14.8	Negative	0.2	11	0	0			Y	2.5	N	0	N
507	2013 cohort	Y	M	0	0	0	0	0	2	0	1	0	0	0	0	0	0	0	70	13.3333	4	3	2.3218	3.6243	197	Positive	68.2	Positive	0.6	26	71	73	0	4	Y	5	N	0	Y	2	1.25	9.6	10.8
508	2013 cohort	Y	F	0	0	0	0	0	1	0	0	0	0	0	0	0	0	0	59	14.9167	2	2	3.0058	4.2143	500	Positive	31.1	Positive	5.5	58	70	65	1	0	Y	5	N	0	Y	0.125	0	7.8	13.3
509	2013 cohort	Y	F	0	0	0	0	0	0	0	0	0	0	0	0	0	0	0	62	36.75	3	2	1.0363	2.3227	139	Positive	757	Positive	0.3	32	4	4	0	0	N	0	Y	4	Y	0.5	0.25	0.7	0.8
510	2013 cohort	Y	F	0	0	0	0	2	0	0	1	0	0	0	0	2	0	0	47	9.41667	3	2	3.2599	3.5542	163	Positive	46.7	Positive	0	6	70	79	3	1	Y	16	Y	10	N	1.125	0.5	12.2	12.2
511	2013 cohort	Y	F	0	0	0	0	0	0	0	1	0	0	0	0	0	0	0	61	33.5	3	1	1.7083	2.6972	96.8	Positive	103.3	Positive	0.1	17	11	10	1	0	N	0	N	0	Y	0	0	2.7	2.8
512	2013 cohort	Y	F	0	0	0	0	0	0	0	0	0	0	0	0	0	0	0	50	1.83333	1	2	1.002	2.3991	0	Negative	0	Negative	0	29	6	1	0	0	N	0	Y	8	Y	0	0	0.3	0.3
513	2013 cohort	Y	F	0	0	0	0	0	0	0	0	0	0	0	0	0	0	0	50	3.33333	1	2	1.016	1.6678	10.7	Positive	50.9	Positive	0	10	19	18	0	0	N	0	N	0	Y	0.125	0	1	1
514	2013 cohort	Y	F	0	0	0	0	0	0	0	0	0	0	0	0	0	0	0	19	1	1	1	1.002	1.7814	0	Negative	0	Negative	0	12	6	1	0	0	N	0	Y	10	N	0	0	0.3	0.3
515	2013 cohort	Y	M	0	0	0	0	0	0	0	0	0	0	0	0	0	1	0	47	6.5	1	1			0	Negative		.			1	1	0	0	N	0	N	0	N
516	2013 cohort	Y	F	0	0	0	0	0	0	0	0	0	0	0	0	0	0	0	73	39.4167	4	2	1.1763	2.7283	7.4	Positive	36.2	Positive	0.1	38	18	16	0	0	N	0	N	0	N	2.25	1.75	1.7	1.8
517	2013 cohort	Y	F	0	0	0	0	0	2	0	0	0	0	0	2	0	0	0	78	13.3333	3	2	2.7623	4.3843	486	Positive	134	Positive	0.1	42	30	27	4	2	N	0	Y	4	Y	0.375	0.142857	10.2	10.3
518	2013 cohort	Y	F	0	0	0	0	0	1	0	1	0	0	0	0	0	0	0	59	3.41667	2	1	1.753	1.9196	87.8	Positive	31.1	Positive	0	7	20	19	0	3	N	0	N	0	Y	0	0	6.6	6.6
519	2013 cohort	Y	F	0	0	0	0	0	0	0	0	2	0	0	0	0	0	0	74	36.4167	4	2			6.1	Positive	215.4	Positive	0.1	19	35	31	2	0	Y	2.5	Y	10	Y	0.375	0.125
520	2013 cohort	Y	F	0	0	0	0	0	0	0	0	2	0	0	0	0	0	0	66	3.83333	2	1	2.0103	2.554	0	Negative	17.7	Positive	0.1	9	13	6	2	0	N	0	N	0	Y	0	0	4.3	4.4
521	2013 cohort	Y	F	0	0	0	0	0	0	0	0	0	0	0	0	0	0	0	49	9.83333	4	2	1.142	1.3086	122	Positive	61.4	Positive	0	5	10	9	0	0	N	0	Y	4	Y	0	0	1.6	1.6
522	2013 cohort	Y	F	0	2	0	0	0	0	0	0	0	0	0	2	1	0	0	68	26.5	4	2	3.8351	5.6666	37.4	Positive	86	Positive	1.1	79	65	65	4	2	Y	5	Y	6	Y	1.25	0.5	17.3	18.4
523	2013 cohort	Y	M	0	0	0	0	1	2	0	0	0	0	0	0	1	0	0	41	22.75	4	2	2.779	3.3674	69.3	Positive	90.3	Positive	0.7	12	49	42	3	0	Y	7.5	Y	6	N	1.625	0.625	9.7	10.4
524	2013 cohort	Y	F	0	0	0	0	0	2	0	1	0	0	0	0	0	0	0	63	24.9167	4	1	1.4793	3.3273	58.8	Positive	28	Positive	0.1	58	2	2	0	3	N	0	N	0	Y	0	0	3.6	3.7
525	2013 cohort	Y	F	0	0	0	0	0	0	0	0	1	0	0	0	0	0	0	83	10.5	3	2	2.9759	4.55	73.2	Positive	14.2	Negative	0.5	46	29	36	2	0	N	0	N	0	Y	2.25	1.25	10.9	11.4
526	2013 cohort	Y	F	0	0	0	0	0	0	0	0	0	0	0	0	0	0	0	83	6	2	3	1.7811	3.0571	0	Negative	0	Negative	0.4	29	69	60	0	0	Y	3	Y	4	N	0.875	0.25	6	6.4
527	2013 cohort	Y	F	0	0	0	0	0	0	0	0	0	0	0	0	0	0	0	72	29.4167	4	2	1.366	1.6602	1.5	Negative	95.9	Positive	0	6	55	36	0	0	N	0	N	0	Y	1.75	1.375	4.1	4.1
528	2013 cohort	Y	F	0	0	0	0	0	0	0	0	0	0	0	2	0	0	0	64	10.5833	4	2	3.6796	5.1238	500	Positive	185.4	Positive	6.1	85	39	38	2	2	Y	5	Y	4	Y	0.875	0.5	12.6	18.7
529	2013 cohort	Y	F	0	0	0	0	0	2	0	1	0	0	0	2	1	0	0	41	15.5	4	3			0	Negative		.			63	61	4	5	N	0	N	0	N	1.875	1.25	16.2
530	2013 cohort	Y	F	0	0	0	0	0	0	0	0	0	0	0	0	0	0	0	45	19.5833	4	2	0.988	1.2822	44.6	Positive	12.8	Negative	0	6	4	4	0	0	N	0	Y	6	Y	0.25	0.125	0.3	0.3
531	2013 cohort	Y	F	0	0	0	0	0	2	0	0	0	0	0	0	0	0	0	37	9.83333	2	2	2.3084	3.2372	10.4	Positive	20	Positive	0.1	14	32	24	2	0	N	0	N	0	Y	0.375	0.125	6.2	6.5
532	2013 cohort	Y	F	0	0	0	0	0	0	0	0	0	0	0	0	0	0	0	69	1.25	1	1	1.408	2.7012	188	Positive	60.5	Positive	0	25	26	18	0	0	N	0	N	0	Y	0.75	0	3.2	3.2
533	2013 cohort	Y	F	0	0	0	0	0	0	0	1	0	0	0	0	2	0	0	72	31.5	3	1	1.4316	2.7131	0	Negative	0	Negative	0.2	27	14	14	0	1	Y	4	Y	6	Y	0.25	0	3.1	3.3
534	2013 cohort	Y	F	0	0	0	0	0	0	0	0	0	0	0	0	0	0	0	85	35.8333	4	2	1.4456	1.7821	0	Negative	14.2	Negative	0.2	7	24	17	0	0	N	0	N	0	Y	1.125	0.375	3.5	3.7
535	2013 cohort	Y	F	0	0	0	0	0	0	0	0	0	0	0	0	0	0	0	65	1.66667	1	1	1.2505	2.293	500	Positive	58.1	Positive	0.3	20	23	22	0	0	N	0	Y	10	N	0	0	1.8	2.1
536	2013 cohort	N	F	0	0	0	0	0	0	0	0	0	0	0	0	0	0	0	56	4.16667	1	1			96.5	Positive	100.8	Positive	0	27	0	0			N	0	Y	8	N
537	2013 cohort	Y	F	0	0	0	0	0	0	0	0	0	0	0	0	0	0	0	53	8.91667	3	1	1.2603	2.692	453	Positive	39.1	Positive	0.2	37	26	25	0	0	N	0	Y	8	Y	0	0	2.5	2.6
538	2013 cohort	Y	F	0	0	0	0	0	0	0	2	0	0	0	2	0	0	0	70	11.3333	4	1			14.3	Positive	46	Positive	0	17	65	65	2	4	N	0	Y	6	N	0.625	0.125	13.5
539	2013 cohort	Y	F	0	0	0	0	1	0	0	1	0	0	0	2	0	0	0	78	48.5	4	3	3.913	4.8231	6.9	Positive	21.8	Positive	0.7	19	91	91	3	4	N	0	N	0	Y	1.625	0.625	19	19.7
540	2013 cohort	Y	F	0	0	0	0	0	0	0	0	0	0	0	0	0	0	0	42	14.6667	3	1	1.072	1.7238	0	Negative	9.7	Negative	0.2	32	9	3	0	0	N	0	Y	6	Y	0	0	1.3	1.3
541	2013 cohort	Y	F	0	0	0	0	0	0	0	0	0	0	0	0	0	0	0	56	8.66667	1	2			0	Negative	645	Positive	0.1	25	46	49	0	0	N	0	Y	8	N	0.5	0.125	4.1
542	2013 cohort	Y	F	0	0	0	0	0	1	0	1	0	0	0	0	0	0	0	66	14.3333	3	2	1.622	2.9426	108	Positive	221.5	Positive	0	26	25	11	0	2	N	0	Y	8	Y	0.875	0.75	5	5
543	2013 cohort	Y	F	0	0	0	0	0	1	0	1	0	0	0	0	1	0	1	113	28.75	3	2			0	Negative		.			21	4	0	4	N	0	N	0	N	0.5	0	6.3
544	2013 cohort	Y	M	0	0	0	0	2	0	0	0	0	0	0	0	0	0	0	74	6.5	2	1	1.9031	3.5872	439	Positive	51.2	Positive	0.2	54	10	11	0	2	N	0	N	0	Y	0	0	6	7.1
545	2013 cohort	N	F	0	0	0	0	0	0	0	0	0	0	0	0	0	0	0	78	29.5	2	3			0	Negative	95.7	Positive	0.1	21	49	46			N	0	N	0	Y
546	2013 cohort	Y	F	0	0	0	0	0	0	1	0	1	0	0	1	0	0	0	66	6.5	3	3	2.8959	4.7902	0	Negative	0	Negative	0	59	73	73	3	1	N	0	N	0	Y	1.625	0.875	11.4	11.4
547	2013 cohort	Y	F	0	0	0	0	1	0	0	0	0	0	0	0	1	0	0	74	35.5833	4	2	2.2351	3.7872	316	Positive	24	Positive	1.1	53	10	11	1	1	Y	4	Y	4	Y	0.75	0.25	4.9	6
548	2013 cohort	Y	F	0	0	0	0	0	0	0	1	0	0	0	0	0	0	0	65	1.66667	1	1	1.3476	2.7905	500	Positive	13.7	Negative	0.2	34	0	2	0	1	N	0	Y	6	Y	0.125	0	2.3	2.5
549	2013 cohort	Y	M	0	1	0	0	1	2	0	0	0	0	0	0	0	0	0	67	17.3333	2	2	3.9721	5.4081	6.3	Positive	615	Positive	0.1	25	57	54	4	1	Y	2	N	0	Y	0.875	0.5	13.8	20.4
550	2013 cohort	Y	F	0	0	0	0	0	0	0	0	0	0	0	0	0	0	0	81	0.75	2	2	1.4843	2.7146	109	Positive	29	Positive	0.1	24	17	4	0	0	N	0	Y	6	N	0.5	0.125	3.5	3.6
551	2013 cohort	Y	F	0	0	0	0	0	0	0	0	0	0	0	0	0	0	0	81	113.333	4	2	1.2216	2.9058	1.1	Negative	15.3	Positive	0.2	48	19	19	0	0	N	0	Y	6	Y	1.25	1	1.9	2.1
552	2013 cohort	Y	F	0	0	0	0	0	0	0	1	0	0	0	0	0	0	2	75	20.75	4	1	1.4143	2.3156	500	Positive	192	Positive	0.1	15	16	15	0	1	Y	5	Y	8	N	0.375	0	2.6	2.7
553	2013 cohort	Y	F	0	0	0	0	0	2	0	1	1	0	0	0	0	0	0	83	13.4167	4	2	2.6541	3.3723	13	Positive	19.1	Positive	1.3	14	11	9	3	3	Y	5	Y	6	Y	0.625	0	9	9.6
554	2013 cohort	Y	F	0	0	0	0	0	0	0	1	1	0	0	0	0	0	0	39	9.58333	4	1	1.8143	2.0742	16.8	Positive	46	Positive	0.1	6	4	4	2	0	N	0	Y	6	Y	0.125	0	2.9	3
555	2013 cohort	Y	M	0	1	0	0	0	0	0	1	0	0	0	0	1	0	0	69	19.4167	3	1	2.5989	4.0206	199	Positive	240.9	Positive	2.4	70	38	52	1	3	Y	5	Y	12	Y	0.375	0	9.9	10.4
556	2013 cohort	Y	F	0	0	0	0	0	0	0	0	0	0	0	0	0	0	0	77	14.4167	2	2			0	Negative	0	Negative	0	17	60	60	0	0	N	0	N	0	Y	0.714286	0.166667	4.8
557	2013 cohort	Y	F	0	0	0	0	1	0	0	0	0	0	0	0	0	0	0	65	27.5	4	2	1.7695	2.9408	14.7	Positive	27	Positive	1	30	15	6	0	1	Y	2.5	Y	4	N	0.625	0.25	3.8	4.8
558	2013 cohort	Y	F	0	1	0	0	1	1	0	1	0	0	0	0	0	0	0	45	7.25	4	2	3.1469	3.7987	42.4	Positive	11.8	Negative	0	10	22	10	2	3	N	0	Y	6	N	0.375	0.125	13.6	13.6
559	2013 cohort	Y	F	0	0	0	0	0	0	0	0	0	0	0	0	0	0	0	62	7.75	4	1	1.6523	2.8528	448	Positive	92.6	Positive	0.1	23	50	48	0	0	N	0	Y	6	Y	0.125	0	5.1	5.2
560	2013 cohort	Y	F	0	0	0	0	0	1	0	0	0	0	0	0	0	0	0	63	2.5	2	1	1.982	3.1857	66.5	Positive	31.8	Positive	0.1	30	11	9	1	1	N	0	Y	10	N	0	0	4.6	4.6
561	2013 cohort	Y	F	0	0	0	0	0	0	0	0	0	0	0	0	0	0	0	71	13.0833	1	1	1.0223	2.4318	0	Negative	41.5	Positive	0.2	23	7	3	0	0	N	0	Y	6	Y	0	0	0.2	0.3
562	2013 cohort	Y	F	0	0	0	0	1	0	0	0	1	0	0	0	2	0	0	81	42.6667	4	3			89.2	Positive	116.1	Positive	1.1	58	79	27	2	2	Y	5	Y	6	Y	2.25	2
563	2013 cohort	Y	F	0	0	0	0	0	0	0	0	0	0	0	0	0	0	0	31	2.5	2	1	1.6523	2.0201	500	Positive	22.7	Positive	0.1	7	46	23	0	0	Y	5	N	0	Y	0	0	4.7	4.8
564	2013 cohort	Y	F	0	0	0	0	0	0	0	0	0	0	0	0	0	0	0	79	2.08333	2	3	1.688	2.6236	18.3	Positive	82.6	Positive	0	15	48	51	0	0	N	0	N	0	Y	1.5	0.25	5.2	5.2
565	2013 cohort	Y	F	0	0	0	0	2	2	0	0	0	0	0	0	2	0	0	84	9.66667	3	3	3.528	5.2012	500	Positive	395.5	Positive	0.5	53	51	21	4	4	N	0	Y	4	Y	2.375	1.5	17.2	17.7
566	2013 cohort	Y	F	0	0	0	0	0	0	0	1	0	0	0	0	0	0	0	66	18.5	4	1	1.8763	3.4283	13.5	Positive	15.2	Positive	0.1	38	4	2	1	1	N	0	Y	8	Y	0	0	2.9	3
567	2013 cohort	Y	F	0	0	0	0	0	0	0	0	0	0	0	1	0	0	0	58	1.91667	1	1	1.6425	2.685	244	Positive	350.9	Positive	0.3	20	0	0	1	0	N	0	Y	10	Y	0	0	1.3	1.6
568	2013 cohort	Y	F	0	0	0	0	1	0	0	0	0	0	0	2	0	0	0	69	20.8333	4	3	3.0076	4.6309	500	Positive	26.3	Positive		44	49	48	3	2	Y	6	N	0	Y	2.875	2.5	11.1	11.3
569	2013 cohort	Y	M	0	0	0	0	0	0	0	0	0	0	0	0	0	0	0	63	2.41667	1	1	1.0363	1.4041	105	Positive	48.4	Positive	0.1	7	8	6	0	0	N	0	Y	12	N	0	0	0.4	0.5
570	2013 cohort	Y	M	0	0	0	0	0	0	0	0	0	0	0	0	0	0	0	76	11.3333	3	2	1.1903	2.6847	13.6	Positive	21.6	Positive	0.1	35	24	13	0	0	Y	8	Y	12	N	0.375	0.125	1.4	1.5
571	2013 cohort	Y	F	0	0	0	0	0	2	0	2	0	0	0	2	1	0	0	70	7.33333	3	3	4.854	6.0866	8.3	Positive	659.1	Positive	4.1	53	96	94	4	10	Y	10	Y	10	N	2.625	2.375	29.3	33.4
572	2013 cohort	Y	F	0	0	0	0	0	1	0	0	0	0	0	0	0	0	0	69	3.41667	1	2	2.6603	3.5616	0	Negative	0	Negative	0.1	15	63	63	1	1	N	0	Y	8	Y	0.75	0.125	8.7	8.8
573	2013 cohort	Y	F	0	0	0	0	0	0	0	0	0	0	0	0	0	0	4	62	49.6667	4	3	1.856	3.2031	0.6	Negative	36.9	Positive	0	27	61	48	0	0	N	0	Y	4	N	1.25	0.875	7.9	7.9
574	2013 cohort	N	F	0	0	0	0	0	0	0	0	0	0	0	0	0	0	0	59	28.4167	3	2			153	Positive	49	Positive	0	6	12	8			Y	5	Y	4	Y
575	2013 cohort	Y	F	0	2	0	0	2	0	0	0	0	0	0	0	2	0	0	56	28.5	4	2	3.5738	4.6948	42.5	Positive	101.1	Positive	1.3	30	60	60	4	2	N	0	Y	6	N	1.5	1	15.7	17
576	2013 cohort	Y	F	0	0	0	0	0	1	0	0	0	0	0	0	2	0	4	50	31.5833	4	3	2.5	2.9021	116	Positive	26.6	Positive	0	7	93	95	0	1	Y	2.5	N	0	Y	2.625	1.5	12.1	12.1
577	2013 cohort	Y	F	0	0	0	0	0	1	1	0	0	0	0	2	0	0	0	75	17.3333	4	3	3.9333	5.2902	3.9	Negative	124.2	Positive	2.1	49	78	66	3	1	Y	5	Y	8	N	1.5	0.5	16.1	18.2
578	2013 cohort	Y	F	0	0	0	0	1	0	1	2	0	0	0	1	0	0	4	81	15.4167	4	3	3.0641	4.2362	4.4	Negative	30.4	Positive	0.4	25	27	33	1	3	Y	2.5	Y	4	N	2.5	0.75	13.4	13.8
579	2013 cohort	Y	F	0	0	0	0	0	0	0	0	0	0	0	0	0	0	0	61	11.8333	3	2	1.9018	3.338	0	Negative	563.2	Positive	1.2	46	52	29	0	0	N	0	Y	12	N	0.25	0	5.4	6.6
580	2013 cohort	Y	F	0	0	0	0	0	0	0	0	0	0	0	0	0	0	0	71	2.58333	2	1	1.0965	2.1031	11.5	Positive	10.5	Negative	0.3	19	4	0	0	0	Y	2	N	0	Y	0	0	0.9	1.2
581	2013 cohort	Y	F	0	0	0	0	0	0	0	0	0	0	0	0	0	1	0	23	0.5	1	1	0.96	0.9704	0	Negative	0	Negative	0	4	0	0	0	0	N	0	Y	8	Y	0	0	0.4	0.4
582	2013 cohort	Y	F	0	0	0	0	0	0	0	0	0	0	0	0	0	0	0	75	113.667	4	3			79.2	Positive	138.6	Positive	0	2	16	2	0	0	Y	2.5	N	0	Y	3	2.625	1.7
583	2013 cohort	Y	M	0	0	0	0	0	0	0	0	0	0	0	0	0	0	0	75	15.5	3	3	1.7536	2.825	120	Positive	183.2	Positive	0.2	20	56	43	0	0	N	0	N	0	N	1.5	1.125	5.5	5.7
584	2013 cohort	Y	F	0	0	0	0	0	0	0	0	0	0	0	0	0	0	0	64	7.41667	2	2	1.618	2.9905	494	Positive	37.2	Positive	0	24	26	18	0	0	N	0	Y	8	N	0.625	0.5	4.7	4.7
585	2013 cohort	Y	F	0	0	0	0	2	0	0	0	0	0	0	0	0	0	0	59	16.75	4	1	2.997	4.0097	500	Positive	48.1	Positive	0.7	22	52	27	2	2	N	0	Y	8	Y	0.125	0	10	10.7
586	2013 cohort	Y	F	0	0	0	0	1	0	1	0	0	0	0	0	0	0	0	58	21.6667	4	2	1.6556	2.1681	316	Positive	33.9	Positive	0.2	9	3	2	1	0	Y	5	Y	6	N	1.25	0.75	2.9	3.1
587	2013 cohort	Y	F	0	0	0	0	0	0	0	0	0	0	0	0	0	0	0	46	10.4167	2	1	1.058	1.7765	500	Positive	21.9	Positive	0	11	9	4	0	0	N	0	Y	12	Y	0.125	0	1	1
588	2013 cohort	Y	F	0	0	0	0	0	0	0	0	0	0	0	2	0	0	0	66	3.25	2	1	2.2571	4.0615	0	Negative	15	Positive	1.1	76	23	24	2	0	Y	2	Y	10	N	0.375	0.125	5.5	6.6
589	2013 cohort	Y	F	0	0	0	0	0	0	0	0	0	0	0	2	0	0	0	70	16.75	3	2	2.4729	4.0714	0	Negative	0	Negative	5.1	98	3	2	2	0	Y	5	N	0	N	1.625	0.375	4	9.1
590	2013 cohort	Y	F	0	0	0	0	0	0	0	0	0	0	0	0	0	0	0	72	6.25	3	2	1.744	2.7248	12.9	Positive	64.2	Positive		16	61	62	0	0	Y	7.5	N	0	Y	0.5	0.25	5.9	5.9
591	2013 cohort	Y	F	0	0	0	0	0	0	0	0	0	0	0	0	0	0	0	58	4.41667	4	2	1.3065	2.2352	19.7	Positive	13.5	Negative	0.3	17	28	5	0	0	N	0	Y	6	Y	1.25	1	2	2.3
592	2013 cohort	Y	M	0	0	0	0	0	0	0	0	0	0	0	0	0	0	0	44	5.25	1	1	0.96	0.769	58	Positive	0	Negative	0.1	5	0	2	0	0	N	0	Y	8	Y	0	0	0.3	0.3
593	2013 cohort	Y	F	0	0	0	0	0	0	0	0	0	0	0	0	0	0	0	70	1.41667	1	3			435	Positive	36.3	Positive	0	3	93	92	0	0	Y	10	N	0	Y	2.625	1.875	8.8
594	2013 cohort	Y	F	0	0	0	0	0	0	0	0	0	0	0	0	0	0	0	43	29.6667	4	2	1.296	1.4626	70	Positive	136.6	Positive	0	4	22	19	0	0	N	0	Y	6	Y	0.75	0.125	2.9	2.9
595	2013 cohort	Y	F	0	0	0	0	0	0	0	0	0	0	0	0	0	0	0	72	23.5	2	2	1.3163	1.5762	0	Negative	0	Negative	0.1	6	18	0	0	0	Y	8	N	0	N	1.375	0.375	2.6	2.7
596	2013 cohort	Y	F	0	0	0	0	1	0	0	0	0	0	0	0	0	0	0	63	35.3333	4	1	2.1395	3.4329	49.2	Positive	93.8	Positive	2	44	22	19	1	0	N	0	Y	10	Y	0.125	0	4.5	6.5
597	2013 cohort	Y	F	0	0	0	0	0	0	0	0	0	0	0	0	0	0	0	49	6.08333	1	1	1.0083	1.9096	42.4	Positive	25	Positive	0.1	15	2	2	0	0	Y	1.5	N	0	Y	0	0	0.6	0.7
598	2013 cohort	Y	F	0	0	0	0	0	0	0	0	0	0	0	0	0	0	1	65	28.3333	4	2	1.6259	3.3199	405	Positive	2174.5	Positive	1.5	71	21	20	0	0	Y	1	N	0	Y	2.5	1.875	3.9	5.4
599	2013 cohort	Y	F	0	0	0	0	0	1	0	1	0	0	0	0	2	0	0	57	2.75	2	3	3.597	4.7609	372	Positive	21.7	Positive	5.9	62	68	64	2	2	N	0	Y	6	Y	1.375	1.14286	15.2	18.5
600	2013 cohort	Y	F	0	0	0	0	0	0	0	0	0	0	0	0	0	0	0	53	21.5	4	2			80.4	Positive	157.5	Positive	0.1	16	19	15	0	0	N	0	Y	6	Y	0.375	0.125	2.1
601	2013 cohort	Y	F	0	0	0	0	1	0	0	0	0	0	0	1	0	0	0	69	38.75	4	3	2.4859	2.918	115	Positive	51.1	Positive	0.5	9	23	14	2	1	Y	5	Y	4	N	1.75	1.125	7.2	7.7
602	2013 cohort	Y	F	0	1	0	0	0	0	0	0	0	0	0	0	1	0	0	36	3.41667	1	2	2.6043	1.61	139	Positive	10.9	Negative	0.1	0	64	67	1	0	N	0	N	0	Y	0.625	0.375	8.9	9
603	2013 cohort	Y	F	0	0	0	0	0	0	0	0	0	0	0	0	0	0	0	68	21.0833	4	2	1.03	1.9656	14.9	Positive	18	Positive	3.3	56	20	10	0	0	Y	3	Y	6	Y	0.375	0.142857	0.7	0.7
604	2013 cohort	Y	F	0	0	0	0	0	0	0	0	0	0	0	0	0	2	2	43	14.0833	4	1	1.296	1.6981	108	Positive	12.2	Negative	0	7	30	10	0	0	N	0	N	0	Y	0	0	3.4	3.4
605	2013 cohort	Y	F	0	0	0	0	0	0	0	0	0	0	0	1	0	0	0	63	113.75	4	2	2.2445	3.6985	57.3	Positive	52.3	Positive	0.3	36	25	67	1	1	N	0	Y	4	N	1.28571	0	5.4	5.7
606	2013 cohort	Y	F	0	0	0	0	0	0	0	0	0	0	0	0	0	0	0	34	3.16667	1	1	1.19	2.2788	500	Positive	148.1	Positive	0.5	23	9	8	0	0	Y	2.5	N	0	N	0	0	1.1	1.6
607	2013 cohort	Y	M	0	0	0	0	0	2	0	0	0	0	0	0	0	0	0	71	1.58333	1	2	2.0524	3.3788	0	Negative	0	Negative	0.3	30	52	47	0	2	N	0	N	0	Y	0.25	0	7	7.3
608	2013 cohort	Y	F	0	0	0	0	0	1	0	1	0	0	0	0	0	0	0	44	7.08333	2	2	2.9913	3.535	219	Positive	32.1	Positive	0.1	9	51	55	1	3	Y	1	Y	12	Y	1	0.625	12.8	12.9
609	2013 cohort	Y	F	0	0	0	0	0	1	0	0	2	0	0	0	0	0	0	58	10.0833	2	3	3.0309	3.5265	1.5	Negative	11.7	Negative	0	13	62	77	3	3	Y	4	Y	12	Y	1.625	1	12.6	12.6
610	2013 cohort	Y	F	0	0	0	0	0	2	0	0	0	0	1	0	0	0	0	82	20.5	4	3	2.158	2.736	244	Positive	139.3	Positive	0	9	47	31	2	0	N	0	Y	4	Y	2.875	1.875	6.5	6.5
611	2013 cohort	Y	F	0	0	0	0	2	0	0	2	0	0	0	0	0	1	4	58	8.5	3	2	3.6467	4.5927	72.9	Positive	27.9	Positive	0.7	20	56	26	6	2	N	0	Y	6	N	0.75	0.375	15.4	16.1
612	2013 cohort	Y	M	0	0	0	0	0	2	0	2	0	0	0	1	0	0	4	72	1.08333	3	1	2.1236	3.841	404	Positive	48.1	Positive	0.8	62	19	27	0	9	Y	2	Y	10	Y	0	0	13.4	14.2
613	2013 cohort	Y	F	0	0	0	0	0	0	0	0	1	0	0	1	0	0	0	67	69.5833	1	1	2.7538	3.1217	0	Negative	0	Negative	1.2	10	21	21	2	2	Y	5	Y	12	Y	0.125	0	7.5	8.7
614	2013 cohort	Y	F	0	0	0	0	0	0	0	0	0	0	1	0	0	0	0	64	8.08333	3	2	1.632	2.8357	3.2	Negative	38.6	Positive	0	22	58	56	0	0	Y	5	Y	6	Y	0.625	0.125	5.4	5.4
615	2013 cohort	N	F	0	0	0	0	0	0	0	0	0	0	0	0	0	0	0	61	36.75	4	2			55	Positive	264	Positive	0.3	11	39	27			Y	7.5	N	0	N
616	2013 cohort	Y	F	0	0	0	0	0	0	0	2	0	0	0	0	0	0	1	57	1.08333	2	1	2.0696	2.582	86.2	Positive	36.1	Positive	0.2	9	8	8	2	0	N	0	Y	12	N	0.375	0	4.2	4.4
617	2013 cohort	Y	F	0	0	0	0	0	1	0	0	0	0	0	0	0	0	0	68	15.3333	4	3	1.464	2.2434	247	Positive	28.9	Positive	0	12	29	29	0	1	Y	1	Y	4	Y	1.875	1	3.6	3.6
618	2013 cohort	Y	F	0	0	0	0	0	0	0	0	0	0	0	0	0	0	0	65	32.75	4	2	1.226	1.5202	2.6	Negative	36.3	Positive	0	9	13	14	0	0	Y	4	N	0	Y	0.375	0	2.3	2.3
619	2013 cohort	Y	M	0	0	0	0	0	2	0	2	2	0	0	0	0	0	0	70	113.75	2	1	1.8611	2.121	0	Negative		.			7	8	0	7	N	0	Y	10	Y	0.375	0.125	9.2	9.3
620	2013 cohort	Y	F	0	0	0	0	0	0	1	0	0	0	0	1	0	0	0	88	7.5	2	3	2.64	3.2918	169	Positive	68.7	Positive	0	10	49	49	1	1	Y	1	N	0	Y	1.375	0.875	8.8	8.8
621	2013 cohort	Y	F	0	0	0	0	0	0	0	0	0	0	0	0	0	0	0	58	13.5833	2	2	1.226	2.1133	123	Positive	84.8	Positive	0	14	26	26	0	0	Y	1	Y	8	Y	0.625	0.142857	2.4	2.4
622	2013 cohort	Y	F	0	0	0	0	0	0	0	0	0	0	0	0	0	0	0	59	3.83333	2	1	1.2225	2.594	26.2	Positive	18.6	Positive	0.3	32	32	4	0	0	N	0	N	0	Y	0	0	2.4	2.7
623	2013 cohort	Y	F	0	0	0	0	0	0	0	0	0	0	0	1	0	0	0	69	55.3333	4	3	2.234	2.8121	0.6	Negative	0	Negative	0.1	12	69	72	1	1	Y	3	N	0	Y	1.25	1.25	6.1	6.1
624	2013 cohort	Y	F	0	1	0	0	0	0	0	0	0	0	0	0	0	0	0	80	37.6667	1	3	2.6883	4.0265	0	Negative	0	Negative	0.1	28	88	86	1	0	N	0	N	0	Y	1.625	1.25	9.2	9.3
625	2013 cohort	Y	F	0	0	0	0	0	0	0	0	0	0	0	0	0	0	0	77	36.5	4	3			500	Positive	801.1	Positive	0.1	36	23	22	0	0	N	0	Y	4	N	2.5	2.25	1.5
626	2013 cohort	Y	M	0	0	0	0	0	0	0	0	0	0	0	0	0	0	0	74	22.4167	4	2	1.7872	2.7892	23	Positive	235.6	Positive	0.6	21	53	50	0	0	N	0	Y	4	N	1.75	0.625	5.4	6
627	2013 cohort	Y	F	0	0	0	0	0	0	0	0	0	0	0	0	2	0	0	77	21.5	3	2	2.789	4.0077	106	Positive	86	Positive	4.9	56	98	99	0	0	Y	2	Y	16	Y	1.75	1.125	10.1	15
628	2013 cohort	Y	F	0	2	0	0	0	1	0	1	0	0	0	0	0	0	0	76	41.75	4	2	2.5736	3.974	120	Positive		.		32	29	12	2	4	N	0	Y	6	N	0.375	0	8.9	9.1
629	2013 cohort	Y	F	0	0	0	0	0	0	0	0	0	0	0	2	0	0	0	83	3.91667	2	1	1.934	2.512	0	Negative	0	Negative	0.1	7	11	17	2	0	N	0	Y	6	N	0.714286	0.6	3.5	3.5
630	2013 cohort	Y	F	0	0	0	0	1	0	0	2	0	0	0	0	0	0	0	57	6.75	4	2	2.6136	4.4159	210	Positive	217.3	Positive	0.8	70	64	67	0	4	N	0	Y	10	Y	0.125	0	14.8	15.6
631	2013 cohort	Y	F	0	2	0	0	0	0	0	0	0	0	0	0	0	0	0	65	1.91667	2	2	1.99	1.03	40.9	Positive	0	Negative	0	0	16	20	2	0	Y	5	Y	10	Y	0.5	0.125	4.8	4.8
632	2013 cohort	Y	F	0	0	0	0	0	0	0	0	0	0	0	0	0	0	0	26	2.5	1	2	1.016	2.1171	407	Positive	95.6	Positive	0	19	6	11	0	0	N	0	Y	10	N	0	0	0.7	0.7
633	2013 cohort	Y	F	0	1	0	0	0	1	0	0	0	0	0	0	0	0	0	77	9.41667	2	2			85.1	Positive	0	Negative	0.3	6	56	59	2	1	Y	7.5	N	0	Y	1.375	1	8.9
634	2013 cohort	Y	F	0	0	0	0	0	0	0	0	0	0	0	0	0	0	0	66	2.83333	1	1	1.1623	2.3926	0	Negative	8.6	Negative	0.1	29	18	14	0	0	Y	80	Y	6	Y	0	0	1.2	1.3
635	2013 cohort	Y	F	0	1	0	0	1	0	0	1	0	0	0	0	0	0	0	59	14.3333	4	2	2.913	4.2896	312	Positive	189.9	Positive	0.7	37	60	52	2	2	Y	5	Y	4	N	0.75	0.5	10	10.7
636	2013 cohort	Y	F	0	1	0	0	1	2	0	2	1	0	0	0	1	0	0	64	9.66667	4	3	5.2583	6.5127	0	Negative	0	Negative	0.8	32	78	89	15	6	Y	10	N	0	Y	2.25	2	35.3	36.1
637	2013 cohort	Y	F	0	0	0	0	0	0	0	0	0	0	0	0	0	0	0	55	0.75	1	1	1.2743	2.4748	109	Positive	0	Negative	0.1	23	9	11	0	0	Y	1	Y	14	Y	0	0	2	2.1
638	2013 cohort	N	F	0	0	0	0	0	0	0	0	0	0	0	0	0	0	0	79	5.41667	1	1			0	Negative	23.8	Positive		25	4	3			Y	10	N	0	N
639	2013 cohort	Y	F	0	0	0	0	0	0	0	0	0	0	0	0	0	1	0	52	3.41667	2	2	1.212	1.7901	0	Negative		.			48	35	0	0	N	0	Y	12	Y	0.75	0.125	2.1	2.1
640	2013 cohort	Y	F	0	0	0	0	0	0	0	0	0	0	0	0	0	0	0	75	2	1	1	1.0643	1.8094	244	Positive	23.3	Positive	0.1	12	10	9	0	0	N	0	Y	6	Y	0	0	0.5	0.6
641	2013 cohort	Y	F	0	0	0	0	0	0	0	0	0	0	0	0	0	0	0	64	28.25	4	2	1.6672	2.489	36.7	Positive	100.9	Positive	1.4	20	40	27	0	0	N	0	Y	6	Y	1.375	0.625	3.7	5.1
642	2013 cohort	Y	F	0	0	0	0	0	0	0	0	0	0	0	0	0	0	0	31	0.75	1	2	1.184	1.7621	67	Positive	17.7	Positive	0	9	43	37	0	0	N	0	Y	10	N	0	0	1.6	1.6
643	2013 cohort	Y	F	0	0	0	0	1	1	0	0	0	0	0	0	0	0	0	77	4.66667	4	2	3.109	4.9613	247	Positive	101.2	Positive	0.7	73	47	48	2	2	N	0	Y	6	Y	0.625	0	11.7	12.4
644	2013 cohort	Y	M	0	0	0	0	0	0	0	0	0	0	0	0	0	0	0	77	5.08333	2	1	1.0643	1.8094	500	Positive	448.6	Positive	0.1	12	6	4	0	0	N	0	Y	6	N	0	0	1.1	1.2
645	2013 cohort	Y	F	0	0	0	0	0	0	0	0	0	0	0	0	0	0	0	71	1.25	1	2	1.0643	2.2337	432	Positive	224.3	Positive	0.1	22	11	12	0	0	N	0	N	0	Y	0.375	0	0.5	0.6
646	2013 cohort	Y	M	0	0	0	0	2	2	0	0	0	0	0	0	2	0	0	79	43.4167	4	2	3.2735	3.9791	12.6	Positive	55.5	Positive	2	19	28	14	4	4	Y	5	Y	8	Y	0.75	0.25	12.5	14.5
647	2013 cohort	Y	F	0	0	0	0	0	0	0	0	0	0	0	0	0	0	0	62	6	4	1	1.058	1.8374	152	Positive	11	Negative	0	12	10	7	0	0	N	0	Y	8	Y	0.125	0.125	0.7	0.7
648	2013 cohort	Y	F	0	0	0	0	0	0	0	0	2	0	0	0	0	0	0	46	10.6667	2	2			88.8	Positive		.			19	17	1	1	N	0	N	0	Y	0.25	0.125	4.5
649	2013 cohort	Y	F	0	0	0	0	0	0	0	0	0	0	0	0	0	0	0	61	11.9167	4	2	1.2356	2.5671	8.6	Positive	17.5	Positive	0.2	29	23	11	0	0	N	0	N	0	Y	0.625	0.375	2.1	2.3
650	2013 cohort	Y	M	0	0	0	0	0	0	0	0	0	0	0	0	0	0	0	66	12.9167	3	1	1.4843	1.7442	469	Positive	24.1	Positive	0.1	6	39	28	0	0	Y	2.5	N	0	N	0.125	0	3.6	3.7
651	2013 cohort	Y	M	0	1	0	0	0	0	0	0	0	0	0	0	0	0	0	63	1.91667	1	2			441	Positive	410.5	Positive	0.1	17	53	54	1	0	Y	11	N	0	Y	0.375	0.25
652	2013 cohort	Y	M	0	0	0	0	0	0	0	2	0	0	0	0	0	0	0	36	9.83333	4	2			9.5	Positive	31.1	Positive	3.2	29	27	34	0	3	N	0	N	0	N	1	1	5.8
653	2013 cohort	Y	F	0	0	0	0	0	0	0	0	0	0	0	0	0	0	0	45	2.33333	1	1	1.324	1.133	71.3	Positive	101.1	Positive	0	3	24	31	0	0	N	0	Y	10	N	0	0	3.5	3.5
654	2013 cohort	Y	F	0	1	0	0	2	2	2	2	0	0	1	1	2	0	2	65	8.41667	4	3	4.877	6.2416	16.3	Positive	90	Positive	3.5	60	69	68	9	13	Y	5	N	0	Y	2.625	2.125	33.8	37.3
655	2013 cohort	Y	F	0	0	0	0	1	0	0	0	0	0	0	0	0	0	0	64	22.5833	3	2	2.0672	3.1017	272	Positive	18	Positive	1.4	32	57	51	0	1	Y	5	N	0	Y	1	0.875	6.9	7.5
656	2013 cohort	Y	F	0	0	0	0	0	0	0	0	0	0	0	0	0	0	0	69	2.83333	2	1	1.338	2.2736	500	Positive	50.4	Positive	0	15	29	14	0	0	N	0	Y	2	N	0	0	2.7	2.7
657	2013 cohort	Y	M	0	0	0	0	0	0	0	1	0	0	0	0	0	0	0	46	2.16667	4	2	1.7016	2.6168	89.3	Positive	21.1	Positive	0.2	16	23	50	0	2	N	0	Y	14	N	0.5	0.125	4.8	5
658	2013 cohort	Y	F	0	0	0	0	0	0	0	0	0	0	0	0	0	0	0	62	21.4167	4	1	1.4843	2.7707	39.7	Positive	17.9	Positive	0.7	29	36	39	0	0	N	0	Y	10	N	0	0	4.3	4.4
659	2013 cohort	Y	F	0	0	0	0	0	0	0	0	0	0	0	0	0	0	0	47	21.4167	4	2	1.1	2.566	105	Positive	19	Positive	0	31	8	5	0	0	Y	1.5	N	0	Y	0.375	0	1.6	1.6
660	2013 cohort	Y	F	0	0	0	0	0	0	0	0	0	0	0	1	1	0	0	37	21.25	4	2	1.94	1.9504	141	Positive	8.2	Negative			16	4	1	1	N	0	Y	8	N	0.625	0.25	3.9	3.9
661	2013 cohort	Y	F	0	0	0	0	0	0	0	0	0	0	0	0	0	0	0	40	9.66667	2	1	1.128	2.2291	80.2	Positive	16	Positive	0	19	23	23	0	0	N	0	Y	6	Y	0	0	1.9	1.9
662	2013 cohort	Y	F	0	0	0	0	0	0	0	2	0	0	0	0	0	0	0	69	19.5	3	2	1.8342	3.0645	96.6	Positive	234	Positive	0.1	24	12	11	0	6	N	0	Y	6	N	0.375	0	9.8	9.9
663	2013 cohort	Y	F	0	0	0	0	0	1	0	0	0	0	0	0	0	0	0	60	8.5	3	1	1.7811	2.7233	3.8	Negative	26.1	Positive	0.4	18	11	9	1	0	N	0	Y	6	N	0	0	2.6	3
664	2013 cohort	Y	F	0	0	0	0	0	0	0	2	0	0	0	0	0	0	1	68	33.25	4	2	1.6243	3.3684	10.7	Positive	91.3	Positive	0.1	50	3	1	0	4	N	0	Y	6	Y	0.125	0	6	6.1
665	2013 cohort	Y	F	0	0	0	0	0	0	0	1	0	0	0	0	0	0	0	62	43.6667	4	2	1.842	1.8524	0.7	Negative	109.9	Positive	0	4	6	6	1	1	N	0	Y	4	N	0.5	0.125	4.6	4.6
666	2013 cohort	Y	F	0	0	0	0	0	1	0	0	0	0	0	0	1	0	0	59	30.3333	3	1	1.7116	3.0185	136	Positive	45.1	Positive	0.2	28	7	13	1	0	N	0	Y	8	Y	0	0	2.8	3
667	2013 cohort	Y	F	0	1	0	0	1	1	0	0	0	0	0	1	2	0	0	64	39.5833	4	2	2.9369	3.9177	1.5	Negative	42.9	Positive	0	16	48	34	2	3	N	0	Y	4	Y	1.625	1.125	12.7	12.7
668	2013 cohort	Y	M	0	0	0	0	0	0	0	1	0	0	0	0	0	0	0	78	20.8333	3	1	2.3614	4.0775	291	Positive	1601.7	Positive	3.4	98	18	32	0	1	N	0	Y	8	N	0.125	0.125	6.8	10.2
669	2013 cohort	Y	M	0	0	0	0	0	1	0	0	0	0	0	0	0	0	0	61	2.08333	1	2	2.276	2.2864	0	Negative	0	Negative	0	4	33	28	1	0	N	0	Y	12	Y	0	0	7.2	7.2
670	2013 cohort	Y	F	0	0	0	0	0	0	0	0	0	0	0	0	0	0	0	71	18.75	3	1	1.0223	2.0513	243	Positive	17.6	Positive	0.1	18	2	1	0	0	N	0	Y	8	Y	0	0	0.4	0.5
671	2013 cohort	Y	F	0	0	0	0	0	2	0	1	0	0	0	0	1	0	0	71	22.75	4	1			185	Positive	215.9	Positive	1.1	67	24	10	0	3	N	0	Y	8	N
672	2013 cohort	Y	F	0	0	0	0	0	0	0	1	0	0	0	0	2	0	0	76	17.9167	4	2	2.2543	3.8063	390	Positive	180	Positive	0.1	38	73	73	0	1	N	0	Y	6	Y	1.5	1.125	9.3	9.4
673	2013 cohort	Y	F	0	0	0	0	0	1	0	0	0	0	0	0	0	0	0	62	15.6667	4	2	1.4703	2.6397	0	Negative	0	Negative	0.1	22	23	7	0	1	N	0	Y	4	N	1	0.625	3.4	3.5
674	2013 cohort	Y	M	0	0	0	0	2	1	0	2	0	0	0	1	1	1	1	72	9.41667	4	2	3.9172	5.4094	8	Positive	1172.5	Positive	2.8	66	47	25	2	11	Y	5	N	0	Y	1.75	1	22.8	25.6
675	2013 cohort	Y	F	0	2	0	0	0	0	0	0	0	0	0	1	1	0	0	64	5.16667	2	2	2.4199	3.7925	38.5	Positive	100.6	Positive	0	28	41	43	3	0	Y	5	N	0	Y	1	0.428571	7.9	7.9
676	2013 cohort	Y	M	0	0	0	0	0	0	0	0	0	0	0	0	0	0	0	59	9.41667	1	2	1.2183	1.6796	82.6	Positive	497.4	Positive	0.1	8	19	2	0	0	N	0	Y	10	N	0.125	0	1.6	1.7
677	2013 cohort	Y	M	0	0	0	0	0	0	0	0	0	0	0	2	0	0	4	83	1.25	1	2	2.6399	3.8911	0	Negative	17	Positive	0.5	29	50	50	2	0	Y	2.5	N	0	N	1.75	1	8.5	9
678	2013 cohort	Y	F	0	0	0	0	1	2	0	0	0	0	0	0	1	0	0	52	2.66667	3	2	2.1771	3.1192	11	Positive	16	Positive	0.4	18	22	21	1	2	N	0	Y	12	Y	0.625	0.125	6	6.4
679	2013 cohort	Y	F	0	0	0	0	0	0	0	0	1	0	0	0	2	0	0	71	5.33333	2	1	2.1605	3.3592	18.8	Positive	0	Negative	0.3	25	17	20	1	1	N	0	Y	6	Y	0.125	0.125	5.4	5.7
680	2013 cohort	Y	F	0	0	0	0	0	0	0	0	0	0	2	0	0	0	0	66	9.91667	1	1	1.1376	2.0076	0	Negative	0	Negative	0.2	15	16	18	0	0	N	0	Y	2	N	0.625	0.125	1.5	1.7
681	2013 cohort	N	F	0	0	0	0	0	0	0	0	0	0	0	0	0	0	0	60	21.75	4	3			185	Positive	12	Negative	0	9	52	35			N	0	Y	4	N
682	2013 cohort	Y	F	0	0	0	0	0	1	0	0	0	0	0	0	0	0	0	32	12.4167	3	2	2.6551	3.9167	302	Positive	383	Positive	1.1	35	79	61	1	1	Y	7.5	N	0	Y	1.125	0.375	9.9	11
683	2013 cohort	Y	F	0	0	0	0	0	0	0	0	0	0	0	0	0	0	0	49	29.75	4	3	1.8572	2.4674	21.7	Positive	0	Negative	0.6	12	50	63	0	0	Y	4	Y	12	N	2.375	1.875	6.5	7.1
684	2013 cohort	Y	F	0	0	0	0	0	0	0	0	0	0	0	0	0	0	0	80	30.5	4	2	1.296	2.1315	5	Positive	13.5	Negative	0	13	19	3	0	0	N	0	N	0	N	1.375	0.625	2.4	2.4
685	2013 cohort	Y	F	0	0	0	0	0	0	0	0	0	0	0	0	0	0	0	66	113.5	4	2	1.3756	2.4812	6	Positive	40.7	Positive	0	15	26	39	0	0	Y	1	Y	6	Y	1	0.5	3.6	3.8
686	2013 cohort	Y	F	0	0	0	0	0	0	0	0	0	0	0	0	0	0	0	44	2.33333	2	2	1.6332	3.0503	500	Positive	62	Positive	0.6	38	27	26	0	0	Y	1	N	0	Y	0.25	0.125	4.4	5
687	2013 cohort	Y	F	0	0	0	0	0	0	0	0	0	0	0	0	0	0	0	41	5.33333	2	1			12.5	Positive	9.1	Negative	0	3	17	20	0	0	N	0	Y	14	Y	0.25	0	2.8
688	2013 cohort	Y	F	0	0	0	0	0	0	0	0	0	0	0	0	0	0	0	65	21.9167	4	2	1.4031	2.8496	0	Negative		.			21	87	0	0	Y	5	N	0	Y	1	0.375	2.8	3.2
689	2013 cohort	Y	F	0	0	0	0	0	0	0	0	0	0	0	0	0	0	0	35	2.33333	1	1	1.002	1.8893	61.3	Positive	98.6	Positive	0	14	1	1	0	0	N	0	Y	12	Y	0	0	0.3	0.3
690	2013 cohort	Y	M	0	0	0	0	0	0	0	1	0	0	0	0	0	0	0	65	3.91667	2	2	2.2851	4.0217	93.4	Positive	1041.5	Positive			52	56	1	0	Y	7.5	N	0	Y	2.125	0.5	6.1	6.5
691	2013 cohort	Y	F	0	0	0	0	0	0	0	0	1	0	0	0	0	0	0	56	1.25	2	1	1.3583	2.8325	54.3	Positive	32.5	Positive	0.1	28	1	1	0	1	N	0	Y	10	Y	0.875	0.375	2.6	2.7
692	2013 cohort	Y	F	0	0	0	0	0	0	0	0	0	0	0	1	0	0	0	72	3.41667	2	2	2.142	3.1997	345	Positive	47.2	Positive	0.5	22	69	15	1	0	Y	3	Y	8	N	1	0.5	4.8	5.3
693	2013 cohort	N	M	0	0	0	0	0	0	0	0	0	0	0	0	0	0	0	69	3.5	3	1			0	Negative	0	Negative	0.2	8	5	0			Y	2.5	Y	6	N
694	2013 cohort	Y	F	0	0	0	0	1	0	0	0	0	0	0	0	0	0	0	63	1.66667	4	2	2.3387	3.9408	31.8	Positive	19.4	Positive	0	35	27	12	1	1	N	0	Y	8	Y	1.125	0.375	5.2	7
695	2013 cohort	Y	M	0	1	0	0	0	0	0	0	0	0	0	0	0	0	0	49	9.08333	2	1	1.7783	2.5795	0	Negative		.			5	3	1	0	N	0	Y	12	N	0	0	3.1	3.2
696	2013 cohort	Y	M	0	0	0	0	1	0	0	0	0	0	0	0	1	1	0	61	26.6667	4	2	2.1283	1.903	125	Positive	121.4	Positive	0.1	3	69	63	0	1	Y	10	N	0	Y	1	0.75	9.2	9.3
697	2013 cohort	Y	F	0	0	0	0	1	1	0	0	0	0	0	0	0	0	4	74	33.5	4	2	2.8683	2.8443	30.4	Positive	0	Negative			62	62	2	2	Y	5	Y	10	N	1.125	0.571429	10	10.1
698	2013 cohort	N	F	0	0	0	0	0	0	0	0	0	0	0	0	0	0	0	68	26.8333	4	2			247	Positive	69.6	Positive	0	24	16	19			N	0	Y	8	Y
699	2013 cohort	Y	F	0	0	0	0	0	1	0	0	0	0	0	0	0	0	0	35	5.08333	1	2	2.0336	2.8035	92	Positive	239.3	Positive	0.2	13	21	12	1	1	N	0	N	0	N	0	0	3.9	4.1
700	2013 cohort	Y	F	0	2	0	0	0	0	0	0	0	0	0	0	2	0	0	65	52.5	4	2	2.725	3.6977	15.4	Positive	23.2	Positive	0.9	22	52	76	2	0	N	0	N	0	N	1.375	1	9.4	10.3
701	2013 cohort	Y	F	0	0	0	0	1	0	0	0	0	0	0	0	0	0	0	70	3.58333	1	2	1.8483	3.1611	60.1	Positive	15.3	Positive	0.1	27	22	3	1	0	N	0	Y	6	Y	0.125	0.125	4.3	4.4
702	2013 cohort	Y	F	0	0	0	0	1	0	0	0	0	0	0	1	0	0	0	75	33.5	4	3	2.4303	3.4971	125	Positive	39.9	Positive	0.1	19	46	35	2	1	Y	2	Y	6	Y	3	2.125	6.6	6.7
703	2013 cohort	Y	F	0	0	0	0	0	0	0	0	0	0	0	0	0	0	0	42	7.33333	2	1	0.974	1.4696	104	Positive	19.8	Positive	0	8	9	2	0	0	N	0	Y	6	N	0	0	0.4	0.4
704	2013 cohort	Y	F	0	0	0	0	0	0	0	0	0	0	0	0	0	0	0	72	1.5	1	1	1.044	1.9313	86.3	Positive	29.4	Positive	0	14	4	4	0	0	N	0	N	0	Y	0	0	0.6	0.6
705	2013 cohort	Y	F	0	0	0	0	0	0	0	0	0	0	0	0	0	0	0	45	3	1	1	1.0083	1.9096	0	Negative	0	Negative	0.1	15	2	1	0	0	N	0	Y	8	N	0	0	0.1	0.2
706	2013 cohort	Y	F	0	1	0	0	1	0	0	0	0	0	0	0	0	0	4	41	6.33333	1	2	2.43	2.5966	13.1	Positive	27.1	Positive	0	5	57	57	1	1	N	0	Y	10	N	0.125	0	8.2	8.2
707	2013 cohort	Y	F	0	0	0	0	0	0	0	0	0	0	0	0	0	0	0	64	113.75	2	1	1.2216	1.5581	176	Positive	35.4	Positive	0.2	7	11	4	0	0	Y	2	Y	10	N	0.375	0.142857	1.8	2
708	2013 cohort	N	F	0	0	0	0	0	0	0	0	0	0	0	0	0	0	0	69	25.8333	4	2			111	Positive	78.4	Positive	0.2	9	3	0			N	0	Y	4	Y
709	2013 cohort	Y	F	0	0	0	0	0	1	0	0	0	0	0	1	0	0	0	71	18.5	3	1	1.8423	2.5874	257	Positive	74.9	Positive	0.1	12	4	1	2	0	N	0	N	0	Y	0.375	0.125	3.6	3.7
710	2013 cohort	N	F	0	0	0	0	0	0	0	0	0	0	0	0	0	0	0	65	23.5833	4	2			438	Positive	133.6	Positive	1.9	41	29	81			N	0	N	0	N
711	2013 cohort	Y	F	0	0	0	0	0	1	0	0	0	0	0	0	0	0	0	45	23.3333	4	3			28.6	Positive	53.6	Positive	2.8	58	49	4	1	1	Y	3	Y	10	N	1.5	0.625	8.4
712	2013 cohort	Y	F	0	0	0	0	0	0	0	0	0	0	0	0	0	0	0	72	3.33333	2	1	1.0545	2.5822	89.6	Positive	35.6	Positive	0.3	40	3	0	0	0	N	0	Y	8	Y	0	0	0.3	0.6
713	2013 cohort	Y	M	0	0	0	0	0	0	0	0	0	0	0	0	0	0	0	22	18.6667	4	4	1.6985	2.0996	264	Positive	123.2	Positive	0.3	8	67	51	0	0	Y	1.5	Y	6	Y	3	2.875	5.6	5.9
714	2013 cohort	Y	F	0	0	0	0	0	0	0	0	0	0	0	0	0	0	0	60	10.4167	2	2	1.3756	2.4111	79.4	Positive	74.7	Positive	0.2	19	22	8	0	0	N	0	N	0	Y	0.5	0.25	2.5	2.7
715	2013 cohort	Y	F	0	0	0	0	0	0	0	0	0	0	0	1	0	0	0	68	11.5	3	1	1.66	2.4394	120	Positive	56.8	Positive	0	12	14	14	1	0	N	0	Y	6	N	0	0	2.5	2.5
716	2013 cohort	Y	F	0	0	0	0	0	1	0	0	0	0	0	0	0	0	0	74	1.75	1	2	2.2856	3.7076	17.1	Positive	37.7	Positive	0.2	39	53	62	1	0	N	0	N	0	Y	0.75	0.285714	6	6.2
717	2013 cohort	Y	F	0	0	0	0	0	0	1	0	0	0	0	2	1	0	0	61	7.58333	4	2	3.0956	4.496	4.1	Negative	9.8	Negative	0.2	32	64	61	2	2	N	0	Y	10	N	0.125	0	14.1	14.3
718	2013 cohort	Y	M	0	1	0	0	0	0	0	1	0	0	0	0	0	0	0	74	12.3333	3	1	2.9121	4.269	64.4	Positive	100.7	Positive	3.9	62	11	5	2	1	N	0	Y	4	N	0.875	0.25	6.7	10.6
719	2013 cohort	Y	F	0	0	0	0	0	0	0	1	0	0	0	0	0	0	0	76	17.6667	2	2	2.122	3.4427	19.7	Positive	187.7	Positive	0	26	27	15	1	1	N	0	N	0	Y	1.875	1.25	5.8	5.8
720	2013 cohort	Y	M	0	0	0	0	0	0	0	1	0	0	0	0	0	0	0	59	2.41667	2	2	1.534	0.574	0	Negative	8	Negative	0	0	30	32	0	1	N	0	Y	6	N	0.5	0.25	3.7	3.7
721	2013 cohort	Y	M	0	0	0	0	0	0	0	0	0	0	0	0	0	0	0	70	8.83333	1	1	1.716	2.2116	158	Positive	54.9	Positive	0	8	50	64	0	0	N	0	Y	10	N	0	0	5.7	5.7
722	2013 cohort	Y	F	0	0	0	0	0	1	0	0	0	0	0	1	0	0	0	70	17.5833	4	1	2.2585	3.301	0	Negative	13.6	Negative	0.3	20	23	31	1	1	Y	7.5	Y	4	N	0.25	0.125	6.5	6.8
723	2013 cohort	Y	F	0	0	0	0	0	0	0	0	0	0	0	0	0	0	6	61	11.4167	2	1	1.4003	2.503	80.2	Positive	44	Positive	0.1	20	33	21	0	0	N	0	Y	8	N	0.75	0.375	4.6	4.7
724	2013 cohort	Y	F	0	0	0	0	0	0	0	0	0	0	0	0	0	0	0	66	2.58333	2	1	1.1063	2.2757	0	Negative	13	Negative	0.1	22	10	11	0	0	N	0	Y	4	Y	0	0	0.8	0.9
725	2013 cohort	Y	F	0	0	0	0	0	1	0	0	0	0	0	0	0	0	0	52	22.5	3	1	1.3163	2.1175	76.8	Positive	56	Positive	0.1	13	5	3	0	1	N	0	Y	8	Y	0	0	2.4	2.5
726	2013 cohort	Y	F	0	0	0	0	1	0	0	0	0	0	0	0	0	0	2	73	20.5833	4	2	1.912	3.049	420	Positive	25.3	Positive	0	20	21	5	1	1	N	0	N	0	N	1.75	0.75	4.1	4.1
727	2013 cohort	Y	F	0	0	0	0	2	0	0	0	0	0	0	0	0	0	0	57	19.5	4	2	2.9865	4.3652	252	Positive		.		54	52	50	1	2	Y	2	N	0	N	0.25	0	9.3	11.7
728	2013 cohort	Y	F	0	0	0	0	0	1	0	0	0	0	0	0	0	0	0	44	11.5833	4	3			81.1	Positive	34.6	Positive	0	5	44	30	1	0	Y	6	N	0	Y	2.125	1.625	4.8
729	2013 cohort	Y	F	0	0	0	0	0	0	0	0	0	0	0	0	0	0	0	79	1.83333	1	1	1.366	2.0178	0	Negative	0	Negative	0	10	20	10	0	0	N	0	Y	6	N	0.25	0.142857	2.9	2.9
730	2013 cohort	Y	F	0	0	0	0	1	2	0	0	0	0	0	2	0	0	0	70	27.3333	4	2	3.717	5.1482	81.7	Positive	63.3	Positive	0.7	40	41	59	3	4	N	0	N	0	Y	1.125	0.375	19.1	19.8
731	2013 cohort	Y	F	0	0	0	0	0	0	0	0	0	0	0	0	0	0	0	56	1.58333	2	1	1.016	1.5116	19.3	Positive	0	Negative	0	8	8	1	0	0	N	0	Y	4	Y	0	0	1.2	1.2
732	2013 cohort	Y	F	0	0	0	0	0	0	0	0	0	0	0	0	1	0	0	55	16.5	3	1	1.0083	2.2088	456	Positive	158.6	Positive	0.1	23	1	1	0	0	Y	5	Y	4	N	0.125	0	0.7	0.8
733	2013 cohort	Y	M	0	0	0	0	0	0	0	0	1	0	0	0	0	0	0	71	1	2	2			0	Negative	0	Negative	0.1	17	43	60	2	0	N	0	N	0	Y	0.625	0.25	8
734	2013 cohort	Y	F	0	0	0	0	0	1	0	0	0	0	0	0	0	0	0	70	12.3333	3	1	1.4311	2.6307	161	Positive	72.6	Positive	0.4	26	12	3	0	1	Y	1	Y	8	N	0	0	2.3	2.7
735	2013 cohort	Y	F	0	0	0	0	0	0	0	0	0	0	0	0	0	0	0	64	1.41667	1	2	1.2916	1.7216	170	Positive	18.4	Positive	0.2	8	15	10	0	0	N	0	N	0	Y	0.625	0.125	2.2	2.4
736	2013 cohort	Y	F	0	1	0	0	1	1	0	0	0	0	0	0	0	0	0	72	28.4167	4	2	2.8916	3.4778	96.9	Positive	55.8	Positive	0.2	10	50	50	3	1	N	0	Y	6	N	0.375	0.125	9.7	9.9
737	2013 cohort	N	M	0	0	0	0	0	0	0	0	0	0	0	0	0	0	0	63	24.3333	4	2			1	Negative	206.3	Positive	0.1	26	63	63			Y	10	Y	6	Y
738	2013 cohort	Y	F	0	0	0	0	0	0	0	0	0	0	0	0	0	0	0	71	8.91667	2	3	2.2913	2.2861	366	Positive	17.2	Positive	2.1	7	60	50	0	0	Y	4	N	0	Y	0.5	0.375	6.8	8.9
739	2013 cohort	Y	F	0	0	0	0	1	0	0	1	0	0	0	0	0	0	0	70	25.5	4	2	2.2056	3.0273	12.9	Positive	19	Positive	0.2	14	8	2	1	2	Y	2.5	Y	6	Y	0.125	0.125	6.7	6.9
740	2013 cohort	Y	F	0	0	0	0	0	0	0	0	0	0	0	2	0	0	0	77	3.66667	3	2	2.4723	3.8588	0	Negative	0	Negative	0.1	30	53	52	2	0	N	0	N	0	Y	0.75	0	7.4	7.5
741	2013 cohort	Y	F	0	0	0	0	0	0	0	2	0	0	0	0	0	0	0	61	30.4167	4	2	1.5073	3.4242	8.9	Positive	23.3	Positive	0.1	64	9	8	0	3	N	0	Y	4	N	1.5	1	5	5.1
742	2013 cohort	Y	F	0	0	0	0	0	1	0	0	0	0	0	0	0	0	0	58	18.5	4	2	2.0331	3.049	500	Positive	23.9	Positive	0.4	20	58	45	0	1	N	0	Y	10	Y	0.25	0	6.5	6.9
743	2013 cohort	Y	M	0	0	0	0	0	0	0	0	0	0	0	1	0	0	0	39	11.6667	1	2	2.7471	3.1216	8	Positive	75.4	Positive	0.4	8	71	74	1	0	Y	5	N	0	Y	1.375	1.25	9.6	10
744	2013 cohort	Y	F	0	0	0	0	0	0	0	2	0	0	0	1	0	0	0	65	23.5833	4	2	2.7431	4.3972	393	Positive	104.4	Positive	0.7	55	32	27	1	5	N	0	Y	6	Y	1	1	10.3	11
745	2013 cohort	Y	F	0	0	0	0	0	1	0	0	0	0	0	0	2	0	1	75	1.41667	3	1	1.688	1.9822	0	Negative	0	Negative	0	6	61	64	0	1	N	0	Y	6	N	0.5	0.25	5.8	5.8
746	2013 cohort	Y	F	0	0	0	0	0	2	0	2	0	0	0	1	0	0	0	77	38.4167	4	3	3.5789	5.0006	500	Positive	421.6	Positive	0.5	37	69	70	4	3	N	0	Y	8	N	1.25	0.375	15.4	15.9
747	2013 cohort	Y	F	0	0	0	0	0	0	0	0	0	0	0	1	0	0	0	72	8.66667	2	1	1.9043	3.2425	119	Positive	25	Positive	0.1	28	5	10	1	1	N	0	Y	6	Y	0.75	0	3	3.1
748	2013 cohort	Y	F	0	0	0	0	1	0	1	0	0	0	0	2	0	0	4	58	21.25	4	3			23.8	Positive		.			81	84	3	2	N	0	Y	6	Y	2	1.625	16.3
749	2013 cohort	Y	M	0	0	0	0	0	0	0	0	0	0	0	0	0	0	0	44	1.91667	2	1	1.1105	2.2197	161	Positive	26.6	Positive	0.3	22	11	3	0	0	N	0	Y	16	Y	0	0	1.2	1.5
750	2013 cohort	Y	F	0	0	0	0	0	0	0	0	0	0	0	1	0	0	0	27	9.41667	3	2	2.1311	2.9908	72.8	Positive	20.5	Positive	0.4	16	56	49	0	1	N	0	Y	10	N	1.125	0.625	6.8	7.2
751	2013 cohort	Y	F	0	0	0	0	0	0	0	1	1	0	0	0	0	0	0	31	2.08333	1	1	2.52	2.3844	282	Positive	43.9	Positive	0.5	4	46	45	1	1	Y	1	N	0	Y	0	0	10.1	10.6
752	2013 cohort	Y	M	0	0	0	0	0	0	0	1	0	0	0	0	1	0	0	58	22.75	3	2	2.1758	3.1852	0	Negative	181.7	Positive	1.2	25	21	8	2	0	Y	2.5	N	0	Y	1.5	0.625	4	5.2
753	2013 cohort	Y	F	0	0	0	0	1	1	0	1	2	0	0	1	1	0	0	60	28.4167	4	2			215	Positive	36.8	Positive	0.2	27	56	52	3	5	N	0	Y	4	Y	0.875	0.5
754	2013 cohort	Y	F	0	0	0	0	0	0	0	0	0	0	0	0	0	0	0	54	25.6667	4	2	1.3056	2.3033	6.1	Positive	84.8	Positive	0.2	18	25	3	0	0	N	0	Y	4	Y	0.25	0.125	2.3	2.5
755	2013 cohort	Y	F	0	0	0	0	0	0	0	0	0	0	0	0	0	0	0	46	13.4167	4	2	1.1623	2.1088	11.2	Positive	57.8	Positive	0.1	16	7	14	0	0	N	0	Y	4	Y	0.125	0.125	1.9	2
756	2013 cohort	Y	F	0	0	0	0	0	0	0	0	0	0	0	0	0	0	0	65	5.83333	2	1	1.0816	1.5116	500	Positive	38.1	Positive	0.2	8	9	6	0	0	N	0	N	0	Y	0	0	0.7	0.9
757	2013 cohort	Y	F	0	0	0	0	1	2	0	2	0	0	0	0	0	0	0	64	25.5	4	2	3.5476	4.1994	500	Positive	10.4	Negative	0	10	63	64	7	1	Y	5	N	0	N	1.5	0.75	16	16
758	2013 cohort	Y	F	0	1	0	0	1	0	0	0	0	0	0	0	1	0	0	67	12.6667	4	3	2.1596	3.56	375	Positive	40.9	Positive	0.2	32	33	31	1	1	N	0	Y	6	Y	2.375	1.625	6	6.2
759	2013 cohort	Y	F	0	0	0	0	0	0	0	0	0	0	0	0	0	0	0	58	1.83333	3	2	1.9365	3.6612	12.8	Positive	19.6	Positive	0.3	53	53	50	0	0	Y	5	N	0	N	1.25	1	7.1	7.4
760	2013 cohort	Y	F	0	0	0	0	0	0	0	0	0	0	0	0	0	0	0	80	6.58333	2	2			8.5	Positive	23.5	Positive	0.6	35	20	14	0	0	Y	7	N	0	Y	1.75	0.875	3.9
761	2013 cohort	Y	F	0	0	0	0	1	0	0	0	1	0	0	0	0	0	0	69	18.6667	4	2			65.4	Positive	45.5	Positive	0.1	10	9	2	2	0	N	0	Y	10	Y	0.875	0.142857
762	2013 cohort	Y	M	0	0	0	0	0	0	0	0	0	0	0	0	0	0	0	66	3.25	2	1	1.0083	1.2682	48.5	Positive	41.1	Positive	0.1	6	1	1	0	0	N	0	N	0	Y	0	0	0.3	0.4
763	2013 cohort	Y	F	0	0	0	0	0	0	0	0	0	0	0	0	0	0	0	68	8.58333	1	1	1.086	1.2526	42.9	Positive	30.1	Positive	0	5	14	17	0	0	N	0	N	0	Y	0	0	0.9	0.9
764	2013 cohort	Y	F	0	0	0	0	0	0	0	0	0	0	0	0	0	0	0	48	20.6667	4	2	1.17	1.1804	144	Positive	32	Positive	0	4	8	1	0	0	Y	1	Y	2	Y	0.5	0.25	1.9	1.9
765	2013 cohort	Y	M	0	0	0	0	0	0	0	0	1	0	0	0	0	0	0	87	1.08333	2	1	1.3443	2.5746	0	Negative	0	Negative	0.1	24	6	4	0	1	N	0	Y	10	Y	0.25	0	2.1	2.2
766	2013 cohort	Y	F	0	0	0	0	0	0	0	0	0	0	0	0	0	0	0	75	5.41667	2	2	1.4003	2.2015	90.2	Positive	60	Positive	0.1	13	33	18	0	0	N	0	N	0	Y	0.25	0	3.6	3.7
767	2013 cohort	Y	F	0	1	0	0	0	0	0	1	0	0	0	1	1	0	0	71	14.3333	2	3	3.8503	4.4678	32.7	Positive	0	Negative	0.1	10	80	81	4	4	Y	2.5	Y	6	Y	2	1.375	19.5	19.6
768	2013 cohort	Y	F	0	0	0	0	2	0	0	2	0	0	0	0	0	0	0	68	16.4167	4	1	1.7695	3.1764	224	Positive	26.7	Positive	1	42	0	0	0	4	N	0	Y	4	N	0	0	6.4	7.4
769	2013 cohort	Y	F	0	0	0	0	0	1	0	0	0	0	0	2	0	0	2	82	11.3333	4	2	3.0744	4.7298	231	Positive	251.1	Positive	0.3	48	80	78	3	0	N	0	Y	6	Y	1.25	0.714286	11.6	11.9
770	2013 cohort	Y	F	0	0	0	0	1	0	0	2	1	0	0	0	0	0	3	59	22.3333	4	2	2.8781	3.246	10.5	Positive	161.9	Positive	0.1	7	68	15	2	6	Y	5	Y	10	N	1	0.625	14	14.1
771	2013 cohort	Y	F	0	0	0	0	0	2	0	0	0	0	0	0	2	0	0	56	2.33333	1	2	3.007	4.3644	500	Positive	81	Positive	0.2	20	73	74	2	0	N	0	Y	8	Y	0.875	0.625	11.5	12.2
772	2013 cohort	Y	F	0	0	0	0	0	2	0	2	0	0	0	0	0	0	0	66	30.3333	4	2	2.7558	3.938	162	Positive	259	Positive	1.2	32	25	23	4	0	N	0	Y	4	Y	1.75	1.25	10.4	11.6
773	2013 cohort	Y	F	0	0	0	0	2	1	0	0	0	0	0	0	0	0	0	60	32.5	4	2	2.5136	2.9436	176	Positive	157.3	Positive	0.2	8	21	11	3	1	Y	7	Y	8	N	0.875	0.375	7.7	7.9
774	2013 cohort	Y	F	0	0	0	0	0	0	0	0	0	0	0	2	0	0	0	68	40.3333	4	3			0	Negative		.			76	76	2	2	N	0	N	0	Y	2.75	2	11.1
775	2013 cohort	Y	M	0	0	0	0	0	0	0	0	0	0	0	0	0	0	0	66	1.08333	2	2	1.198	2.1788	0	Negative	21.2	Positive		16	16	19	0	0	Y	25	N	0	N	0.25	0	2.1	2.1
776	2013 cohort	Y	F	0	0	0	0	0	0	0	0	0	0	0	0	0	0	0	70	64.4167	4	3	1.8105	3.1131	58.3	Positive	91.8	Positive	0.3	29	64	65	0	0	Y	5	Y	6	Y	2.75	2.375	5.5	5.8
777	2013 cohort	Y	F	0	1	0	0	1	2	0	1	0	0	0	0	0	0	0	79	24.4167	4	3			244	Positive	20.1	Positive	1.2	50	69	68	4	4	N	0	Y	4	N	2.5	1.625	14.9
778	2013 cohort	Y	M	0	0	0	0	0	0	0	0	0	0	0	0	0	0	0	67	0.25	1	2			107	Positive		.			51	13	0	0	N	0	Y	8	Y	0.125	0	1.8
779	2013 cohort	Y	F	0	0	0	0	0	0	0	0	0	0	0	0	0	0	0	84	27.5833	1	1	1.058	2.0812	0	Negative	15.5	Positive	0	17	0	0	0	0	N	0	N	0	Y	0.25	0.142857	0.8	0.8
780	2013 cohort	Y	F	0	0	0	0	0	0	0	0	2	0	0	0	0	0	1	50	3.5	3	2	2.867	4.0731	103	Positive	27.7	Positive	0.7	29	48	64	2	1	N	0	Y	12	N	0.875	0.125	10.4	11.1
781	2013 cohort	Y	F	0	0	0	0	2	0	0	0	0	0	0	1	0	0	4	61	20.75	4	2	3.6659	4.9544	8.7	Positive	94.2	Positive	2.9	50	67	66	3	1	Y	5	Y	8	Y	0.625	0.125	13.3	16.2
782	2013 cohort	Y	F	0	0	0	0	0	0	0	0	0	0	0	0	0	0	0	74	1.33333	1	2			119	Positive	9.8	Negative	0.4	23	70	47	0	0	N	0	Y	6	Y	1.5	1.25
783	2013 cohort	Y	F	0	0	0	0	0	2	0	0	0	0	0	0	0	0	0	74	23.4167	4	3	2.4023	3.4691	121	Positive	26.6	Positive	0.1	19	61	32	2	1	N	0	N	0	Y	1.75	1	6.1	6.2
784	2013 cohort	Y	F	0	0	0	0	0	0	0	0	0	0	0	0	0	0	0	65	8.41667	2	1	1.2551	2.7378	141	Positive	121.3	Positive	1.1	48	4	4	0	0	N	0	Y	10	Y	0	0	1.3	2.4
785	2013 cohort	Y	F	0	0	0	0	0	1	0	0	1	0	0	0	1	0	0	79	33.5	4	2	2.9572	4.508	4.5	Positive	0	Negative	0.6	46	49	49	2	1	N	0	N	0	Y	1.25	1.125	10.4	11
786	2013 cohort	Y	F	0	1	0	0	1	0	0	0	0	0	0	2	0	0	0	63	18.3333	4	2	3.558	4.9029	0	Negative		.			56	57	4	1	Y	4	N	0	Y	1.75	1.125	13.1	14.7
787	2013 cohort	Y	F	0	0	0	0	0	0	0	0	0	0	0	0	0	0	0	70	6.83333	2	1	1.0783	1.9796	2.3	Negative	60.4	Positive	0.1	15	7	1	0	0	N	0	Y	6	Y	0.125	0	0.6	0.7
788	2013 cohort	Y	F	0	0	0	0	0	2	0	2	2	0	0	0	0	0	0	47	4.41667	1	3	4.0112	5.148	500	Positive	757.7	Positive	0	18	82	83	10	1	N	0	Y	12	N	1.75	1.14286	21.5	21.6
789	2013 cohort	Y	F	0	0	0	0	0	0	0	0	0	0	0	0	0	0	0	70	3.16667	1	1	0.974	1.9972	421	Positive	21.1	Positive	0	17	1	0	0	0	N	0	Y	6	N	0	0	0.1	0.1
790	2013 cohort	N	M	0	0	0	0	0	0	0	0	0	0	0	0	0	0	0	65	22.5833	1	1			44.3	Positive	20.4	Positive	0.6	32	12	3			N	0	Y	8	Y
791	2013 cohort	Y	F	0	0	0	0	0	0	0	0	0	0	0	0	0	0	0	56	17.5	4	2	1.3138	2.3507	0	Negative	29.1	Positive	1.2	26	4	3	0	0	N	0	Y	8	Y	0.25	0	1.2	2.4
792	2013 cohort	Y	F	0	0	0	0	0	0	0	0	0	0	0	0	0	0	0	71	41.4167	4	2	1.618	1.9122	289	Positive	9.6	Negative	0	6	41	39	0	0	N	0	Y	6	Y	1.625	1.125	5.4	5.4
793	2013 cohort	Y	F	0	2	0	0	2	2	0	2	2	2	0	2	2	2	4	59	7.66667	3	2	5.089	6.6111	368	Positive	248.4	Positive	2.6	67	78	80	18	2	N	0	Y	2	Y	0.625	0.25	32.2	34.8
794	2013 cohort	Y	F	0	0	0	0	0	0	0	0	0	0	0	0	0	0	0	65	35.3333	4	3	2.346	2.3564	3.8	Negative	35.9	Positive	0	4	100	100	0	0	Y	5	N	0	Y	2.75	1.875	10.8	10.8
795	2013 cohort	Y	F	0	0	0	0	0	0	0	0	0	0	0	0	0	0	0	58	2	1	2	1.002	1.7814	0	Negative	14.2	Negative	0	12	2	2	0	0	N	0	Y	4	Y	0	0	0.3	0.3
796	2013 cohort	Y	F	0	1	0	0	0	1	1	2	1	0	0	0	2	0	0	55	21	4	2	3.04	3.9273	17.4	Positive	16.9	Positive	0	14	62	69	1	8	Y	4	N	0	Y	2	1	17.7	17.7
797	2013 cohort	Y	F	0	2	0	0	1	2	0	0	0	0	0	0	0	0	0	63	23.5833	4	2	3.4617	5.4857	175	Positive		.		78	62	67	3	5	Y	2.5	N	0	Y	1.375	0.5	19	19.2
798	2013 cohort	Y	F	0	0	0	0	0	0	0	0	0	0	0	0	0	0	0	40	1.33333	1	2	1.2776	2.0993	10.5	Positive	123.6	Positive	0.2	14	9	7	0	0	N	0	Y	14	N	0.25	0	3	3.2
799	2013 cohort	Y	F	0	0	0	0	0	1	0	0	0	0	0	0	0	0	0	72	2.83333	4	2	1.982	2.6338	57.4	Positive	28.5	Positive	0	10	13	6	1	1	Y	1	N	0	Y	0.375	0.125	3.9	3.9
800	2013 cohort	Y	M	0	0	0	0	0	0	0	0	1	0	0	0	2	0	0	77	25.3333	4	3	2.8171	3.9308	36.2	Positive	31.9	Positive	0.4	23	64	43	1	1	Y	5	N	0	Y	1.5	1	9.9	10.3
801	2013 cohort	Y	M	0	0	0	0	0	0	0	0	0	0	0	0	0	0	0	44	1.33333	1	1	1.0923	0.867	0	Negative	0	Negative	0.1	3	7	7	0	0	N	0	Y	10	Y	0	0	0.7	0.8
802	2013 cohort	Y	F	0	0	0	0	0	0	0	0	0	0	0	0	0	0	0	68	13.4167	2	2	1.2365	2.4627	332	Positive	15.1	Positive	0.3	26	81	64	0	0	N	0	Y	6	Y	0	0	2.7	3
803	2013 cohort	Y	F	0	0	0	0	0	1	0	0	0	0	0	0	0	0	0	65	20.5833	3	1	1.618	1.9122	43.4	Positive	106	Positive	0	6	19	17	1	0	N	0	Y	2	N	0.625	0	2	2
804	2013 cohort	Y	F	0	0	0	0	0	0	0	0	0	0	0	0	0	0	0	75	4.58333	3	3	1.1371	2.922	500	Positive	54.3	Positive	0.4	60	19	6	0	0	N	0	Y	6	N	2.75	2	1.7	2.1
805	2013 cohort	Y	F	0	0	0	0	0	0	0	0	0	0	0	0	0	0	0	61	43.5	4	2	1.2505	2.1368	312	Positive	17.1	Positive	0.3	16	26	85	0	0	N	0	Y	6	Y	0.125	0	1.7	2
806	2013 cohort	Y	F	0	0	0	0	0	1	0	1	0	0	0	0	0	0	0	75	34.5	4	3	2.5046	3.9677	14.7	Positive	67.9	Positive	0.2	35	75	47	0	3	Y	5	Y	4	N	2.25	1.625	11.9	12.1
807	2013 cohort	N	F	0	0	0	0	0	0	0	0	0	0	0	0	0	0	0	64	26.8333	4	2			1.4	Negative	21.1	Positive	0.5	16	8	0			N	0	Y	6	Y
808	2013 cohort	Y	F	0	0	0	0	0	0	0	0	0	0	0	0	0	0	0	56	6.16667	2	2	1.3905	2.9182	8.2	Positive	37.4	Positive	0.1	18	14	12	0	0	N	0	N	0	Y	0.625	0.125	2.4	2.7
809	2013 cohort	Y	F	0	0	0	0	0	0	0	0	0	0	0	0	0	0	0	54	2.91667	1	2	1.352	2.0038	0	Negative	29.5	Positive	0	10	37	32	0	0	Y	3	Y	4	Y	0.5	0.125	3.5	3.5
810	2013 cohort	Y	F	0	0	0	0	0	0	0	0	1	0	0	0	0	0	0	78	5.33333	2	1	1.8936	2.8512	80.3	Positive	39.2	Positive	0.2	17	2	2	1	1	N	0	Y	6	Y	0	0	2.8	3
811	2013 cohort	Y	F	0	0	0	0	0	1	0	0	0	0	0	0	0	0	0	80	3.66667	2	2	1.4876	3.5027	222	Positive		.	0.2	77	12	1	0	1	N	0	N	0	Y	0.375	0	2.5	2.7
812	2013 cohort	Y	F	0	0	0	0	0	2	0	0	0	0	0	0	0	0	0	72	8.41667	1	2	1.923	3.0126	0	Negative	0	Negative	0.9	26	30	22	0	2	N	0	Y	6	N	0.875	0.625	5.3	6.2
813	2013 cohort	Y	F	0	0	0	0	2	0	0	0	0	0	0	0	0	0	0	58	22.5833	4	2	2.6571	3.673	81.6	Positive	96.9	Positive	0.2	14	50	18	2	1	N	0	Y	10	Y	0.75	0.5	8.9	9.3
814	2013 cohort	Y	F	0	0	0	0	0	0	0	0	0	0	0	0	0	0	0	44	1.58333	1	2	1.8791	2.2536	121	Positive	23.1	Positive	0.4	8	54	25	0	0	N	0	Y	10	N	0	0	5.7	6.1
815	2013 cohort	Y	F	0	0	0	0	0	1	0	0	0	0	0	0	0	0	0	66	14.4167	2	1			0	Negative	0	Negative		66	0	0	0	1	N	0	N	0	Y	0	0	2
816	2013 cohort	Y	F	0	0	0	0	0	0	0	0	0	0	0	0	0	0	0	76	23.5	4	2	1.016	1.5116	4.5	Positive	0	Negative	0	8	7	2	0	0	Y	5	N	0	N	1.625	1.25	0.7	0.7
817	2013 cohort	Y	F	0	0	0	0	0	1	0	2	2	0	0	0	0	0	0	44	8.75	4	1	4.1551	5.2616	0.8	Negative	69	Positive	2.6	37	61	58	3	9	Y	2	N	0	Y	0.125	0	23	25.6
818	2013 cohort	N	F	0	0	0	0	0	0	0	0	0	0	0	0	0	0	0	60	24.5833	4	1			33.4	Positive	17.2	Positive	0	3	6	2			N	0	N	0	N
819	2013 cohort	Y	F	0	0	0	0	0	0	0	1	0	0	0	0	0	0	0	70	16.3333	4	2	2.1411	3.5629	398	Positive	225.9	Positive	1.1	44	40	37	0	2	N	0	N	0	Y	0.75	0.625	7	8.1
820	2013 cohort	N	M	0	0	0	0	0	0	0	0	0	0	0	0	0	0	0	74	36.5	4	2			72	Positive	86.3	Positive	0	19	9	8			Y	1	Y	10	Y
821	2013 cohort	Y	F	0	0	0	0	0	0	0	0	0	0	0	0	0	0	2	40	13.25	4	2	1.0816	2.0793	46.3	Positive	20.4	Positive	0.2	18	12	8	0	0	Y	1	N	0	Y	0.5	0.25	1.3	1.5
822	2013 cohort	Y	F	0	0	0	0	0	0	0	0	2	0	0	0	2	1	7	69	3	1	2	3.2516	4.2437	5.8	Positive	58.6	Positive	0.8	22	80	81	2	1	Y	5	Y	10	N	2	1.5	13.6	14.4
823	2013 cohort	Y	M	0	0	0	0	0	0	0	0	0	0	0	0	0	0	0	66	12.5	2	1	1.1483	0.6392	13.1	Positive	14.7	Negative	0.1	2	13	18	0	0	N	0	Y	12	N	0	0	1.7	1.8
824	2013 cohort	Y	F	0	0	0	0	0	0	0	0	0	0	0	0	0	0	0	33	3.83333	2	1	1.0956	2.4271	185	Positive	174	Positive	0.2	29	8	9	0	0	Y	2	N	0	N	0	0	0.9	1.1
825	2013 cohort	Y	F	0	0	0	0	0	0	0	1	0	0	0	0	0	0	0	71	17.3333	3	2	1.5725	3.2278	432	Positive	644.7	Positive	0.3	48	13	13	0	1	Y	2.5	Y	8	N	0.625	0.428571	3.2	3.5
826	2013 cohort	Y	F	0	0	0	0	0	2	0	2	0	0	0	1	0	0	0	49	7.66667	3	2	3.5266	5.2533	68.4	Positive	113.9	Positive	0.2	51	59	65	4	3	Y	5	Y	10	Y	0.375	0.125	16.8	17
827	2013 cohort	Y	F	0	0	0	0	0	0	0	0	0	0	0	0	0	0	0	44	5.66667		2			118	Positive	129.9	Positive	0.1	10	12	1	0	0	Y	5	N	0	N	0.5	0.375
828	2013 cohort	Y	F	0	0	0	0	0	1	0	0	0	0	0	0	0	0	0	49	2.75	2	2	2.3679	3.5667	18.9	Positive	17.5	Positive	1.5	35	22	22	1	1	N	0	Y	10	Y	0.75	0.25	5.4	6.9
829	2013 cohort	Y	M	0	0	0	0	1	0	0	0	0	0	0	0	0	0	0	46	5.58333	1	1	2.1792	3.1111	401	Positive	41	Positive	0.6	19	7	8	1	1	Y	5	Y	4	N	0	0	4	4.6
830	2013 cohort	Y	F	0	0	0	0	0	0	0	0	0	0	0	0	0	0	0	65	15.6667	4	2	1.0223	1.7674	33.3	Positive	24.4	Positive	0.1	14	3	3	0	0	Y	0.5	Y	10	Y	0	0	0.9	1
831	2013 cohort	Y	F	0	0	0	0	0	0	0	0	0	0	0	0	0	0	0	54	113.667	1	1	0.988	1.6398	0	Negative	10.1	Negative	0	10	4	5	0	0	N	0	Y	10	N	0	0	0.6	0.6
832	2013 cohort	Y	F	0	1	0	0	0	2	0	0	0	0	0	2	2	0	0	36	12.5	2	3	4.0569	5.3643	500	Positive	359.3	Positive	2.7	50	92	92	3	2	Y	12.5	N	0	Y	2.625	2.125	17.4	20.1
833	2013 cohort	Y	F	0	0	0	0	0	0	0	0	0	0	0	0	0	0	2	44	2.41667	1	2	1.184	2.4486	9.6	Positive	26.7	Positive	0	24	2	11	0	0	N	0	N	0	Y	0.5	0	2.5	2.5
834	2013 cohort	Y	F	0	0	0	0	0	0	0	0	0	0	0	0	0	0	0	51	3.41667	2	2	1.422	1.7162	3.2	Negative	21.9	Positive	0	6	45	37	0	0	Y	3	N	0	Y	1.625	1.25	4.5	4.5
835	2013 cohort	Y	M	0	0	0	0	2	0	0	0	0	0	0	0	0	0	0	70	2.08333	2	1	1.8238	3.3299	10.4	Positive	83.9	Positive	1.3	52	12	17	0	2	N	0	Y	8	Y	0	0	6.1	7.4
836	2013 cohort	Y	M	0	0	0	0	0	0	0	0	0	0	0	0	0	0	0	70	9.66667	2	1	1.4176	3.3759	227	Positive	34.2	Positive	1.1	75	56	48	0	0	N	0	Y	4	N	0	0	2.8	3
837	2013 cohort	Y	M	0	0	0	0	0	0	0	0	1	0	0	0	0	0	0	38	2.58333	2	2	2.2963	1.302	0	Negative	0	Negative	0.1	1	53	52	1	0	N	0	N	0	Y	0.25	0	7.4	7.5
838	2013 cohort	Y	F	0	0	0	0	0	0	0	1	0	0	0	0	0	0	0	64	15.4167	3	2	1.7923	2.2536	63.2	Positive	118.6	Positive	0.1	8	20	2	1	0	N	0	Y	8	Y	0.25	0	3.9	4
839	2013 cohort	Y	F	0	1	0	0	1	1	0	1	1	0	1	0	0	0	0	83	33.0833	4	2	3.2096	5.0952	500	Positive	102.7	Positive	0.2	64	42	67	4	4	N	0	N	0	Y	0.625	0.25	14.2	14.4
840	2013 cohort	Y	M	0	1	0	0	0	0	0	0	0	0	1	0	2	0	0	69	33.5	4	2	2.7625	4.0405	132	Positive		.			65	41	1	1	Y	7.5	N	0	Y	2.125	1.25	10	10.3
841	2013 cohort	Y	F	0	0	0	0	0	1	0	2	0	0	0	0	2	0	2	63	17.4167	4	3	4.0289		0	Negative		.			78	52	1	9	Y	10	Y	6	Y	2.125	0.875	19	28
842	2013 cohort	Y	F	0	0	0	0	0	0	0	0	0	0	0	0	0	0	0	48	10.6667	3	2	1.016	0.056	489	Positive	0	Negative	0	1	4	3	0	0	Y	2	Y	10	N	0.625	0.5	0.4	0.4
843	2013 cohort	Y	F	0	0	0	0	0	0	0	0	0	0	0	0	0	0	0	65	9.66667	3	1	1.268	2.2036	500	Positive	297.7	Positive	0	15	17	5	0	0	N	0	Y	8	Y	0.125	0	2.7	2.7
844	2013 cohort	Y	M	0	0	0	0	0	0	0	0	0	0	0	0	0	0	0	53	8.41667	1	2	1.114	0.154	500	Positive	20.8	Positive	0.1	0	17	17	0	0	N	0	N	0	Y	0.125	0	1.1	1.1
845	2013 cohort	Y	F	0	0	0	0	0	0	0	0	0	0	0	0	0	0	0	58	31.5833	1	2	1.4143	1.9581	47.9	Positive	81.2	Positive	0.1	9	25	54	0	0	N	0	Y	8	Y	0	0	3.3	3.4
846	2013 cohort	Y	F	0	0	0	0	0	0	0	0	0	0	0	0	0	0	0	57	2.33333	1	1	1.072	0.5972	500	Positive	118.8	Positive	0	2	6	4	0	0	N	0	Y	6	N	0	0	1.2	1.2
847	2013 cohort	Y	F	0	0	0	0	0	1	0	0	1	0	0	0	0	0	0	73	24.3333	4	2	2.4363	3.3828	16.9	Positive	113.1	Positive	0.1	16	61	60	1	1	N	0	Y	6	Y	0.625	0.125	7.5	7.6
848	2014 cohort	Y	F	0	0	0	0	0	2	0	0	0	0	0	0	0	0	0	36	18.5	4	2	2.3207	3.1368	126	Positive	50	Positive	1.4	23	51	50	0	2	Y	8	N	0	Y	0.375	0	7.2	9.4
849	2014 cohort	Y	F	0	0	0	0	1	2	0	2	1	0	0	1	0	1	2	49	21.6667	4	2	4.6508	6.1038	211	Positive	175.1	Positive	1.1	46	95	95	7	5	N	0	N	0	N	2.5	1.375	28.5	29.6
850	2014 cohort	Y	F	0	0	0	0	0	0	0	0	0	0	0	0	0	0	0	76	24.4167	1	1	0.974	1.9096	0	Negative	53.4	Positive	0	15	3	2	0	0	N	0	N	0	N	0	0	0.2	0.2
851	2014 cohort	Y	M	0	0	0	0	0	1	0	2	0	0	0	2	0	2	0	80	19.5833	3	2	3.4535	4.2994	0	Negative	0	Negative	2.2	24	21	15	3	7	Y	5	N	0	N	0.25	0.125	16.2	18.4
852	2014 cohort	Y	F	0	0	0	0	1	1	0	0	0	0	0	0	0	0	0	66	1.58333	3	3	2.6196	4.1216	240	Positive	18.9	Positive	0.2	37	48	48	2	2	N	0	Y	10	N	1.375	0.875	9	9.2
853	2014 cohort	Y	F	0	0	0	0	2	0	0	0	1	0	0	0	0	0	0	60	2.33333	4	2	2.8183	3.8851	0	Negative	0	Negative	0.1	19	39	13	3	1	N	0	Y	8	N	1.5	0.5	9.1	9.2
854	2014 cohort	Y	F	0	0	0	0	0	0	0	1	2	0	0	0	2	0	1	55	4.33333	4	2	3.6841	5.0772	500	Positive	80.1	Positive	0.3	33	51	51	7	4	N	0	Y	14	Y	1.125	0.75	19.8	20.1
855	2014 cohort	Y	F	0	0	0	0	0	1	0	0	0	0	0	0	0	0	0	77	4.66667	3	2	1.9323	3.1328	1.8	Negative	0	Negative	0.1	23	13	12	1	1	Y	3	Y	4	Y	0	0	3.9	4
856	2014 cohort	Y	F	0	0	0	0	0	0	0	0	0	0	0	0	0	0	0	76	21.5	4	2	1.1385	2.8891	2.2	Negative	15.2	Positive	0.3	55		11	0	0	N	0	Y	6	N	2.375	1.125	0.8	1.1
857	2014 cohort	Y	F	0	0	0	0	0	0	0	0	0	0	0	0	0	0	0	43	2.83333	1	1	0.974	2.1452	482	Positive	27.3	Positive	0	21	1	1	0	0	N	0	Y	10	Y	0	0	0.1	0.1
858	2014 cohort	Y	M	0	0	0	0	0	0	0	0	0	0	0	0	0	0	0	80	3.58333	1	1	1.0685	2.4825				.			1	1	0	0	N	0	Y	8	Y	0	0	0.1	0.4
859	2014 cohort	Y	F	0	0	0	0	0	0	0	0	0	0	0	0	0	0	0	40	114.417	1	2	1.674	2.0761	500	Positive	142.7	Positive	0	6	69	54	0	0	N	0	N	0	Y	1.625	1.125	5.6	5.6
860	2014 cohort	Y	M	0	0	0	0	1	0	0	0	0	0	0	0	0	0	0	65	14.5	3	1	1.8203	2.0802	146	Positive	60.2	Positive	0.1	6	26	27	1	0	Y	5	N	0	Y	0.125	0.125	3.3	3.4
861	2014 cohort	Y	F	0	1	0	0	0	0	0	0	0	0	0	0	0	0	0	71	22.5	4	3			396	Positive	69.3	Positive	0	32	97	97	1	0	Y	7	Y	4	N	2.875	2.25
862	2014 cohort	Y	F	0	0	0	0	0	1	0	2	0	0	0	1	0	1	0	49	1.58333	1	3	3.055	3.0654	500	Positive	233.7	Positive	0	4	76	46	1	3	N	0	Y	4	Y	2.14286	1.57143	12.8	12.8
863	2014 cohort	Y	F	0	0	0	0	1	0	0	0	0	0	0	0	0	0	0	63	3.91667	3	1	1.6136	2.2665	7.8	Positive	17.3	Positive	0.2	11	4	1	1	0	N	0	Y	6	N	0	0	1.2	1.4
864	2014 cohort	Y	F	0	0	0	0	0	2	0	0	0	0	0	0	0	0	0	62	14.4167	4	2	2.5298	3.0814	181	Positive	135.7	Positive	1.2	13	9	11	2	2	Y	2	Y	8	Y	0.375	0	5.3	6.5
865	2014 cohort	Y	F	0	2	0	0	1	2	0	0	0	0	0	0	0	0	0	81	39.5833	4	3	3.8178	5.8683	889	Positive	30.2	Positive	0.2	81	87	85	5	1	N	0	N	0	N	2.875	2	17.9	18.1
866	2014 cohort	Y	F	0	0	0	0	0	1	0	0	0	0	0	0	0	0	0	78	16.5	4	1	1.4003	2.5697	108	Positive	59.6	Positive	0.1	22	2	1	0	1	Y	1	Y	6	N	0.375	0	3.2	3.3
867	2014 cohort	Y	M	0	1	0	0	0	0	0	0	0	0	0	0	0	0	0	73	2.91667	2	2	1.8483	3.3816	15.2	Positive	67.9	Positive	0.1	37	19	25	1	0	N	0	N	0	Y	0.5	0.375	3.3	3.4
868	2014 cohort	Y	M	0	0	0	0	0	2	0	0	0	0	0	0	0	0	0	57	10.9167	3	2	1.8803	2.3416	2.1	Negative	0	Negative	0.1	8	49	49	0	2	Y	5	Y	12	Y	0.375	0.125	6.7	6.8
869	2014 cohort	Y	F	0	0	0	0	0	0	0	0	0	0	0	0	0	0	0	67	7.5	2	3	2.0336	2.6865	0	Negative	0	Negative	0.2	11	84	74	0	0	N	0	Y	6	Y	2.5	1.875	7.6	7.8
870	2014 cohort	Y	F	0	0	0	0	0	0	0	0	0	1	0	0	0	0	0	59	1.25	1	1	1.128	1.6236	0	Negative	0	Negative	0	8	9		0	0	N	0	Y	12	Y	0	0	1.4	1.4
871	2014 cohort	Y	F	0	0	0	0	0	0	0	0	0	0	0	0	0	0	0	55	3.5	1	2	1.198	1.9774	0	Negative	16	Positive	0	12	23	14	0	0	N	0	Y	4	Y	0.375	0	1.7	1.7
872	2014 cohort	Y	F	0	0	0	0	0	0	1	0	2	0	0	0	0	1	2	70	12.3333	3	2	3.738	5.3563	127	Positive	75.8	Positive	0.5	49	70	69	4	4	N	0	Y	10	N	0.875	0.375	19.2	19.7
873	2014 cohort	Y	F	0	0	0	0	0	0	0	0	0	0	0	0	0	0	0	72	34.6667	4	1	1.0083	2.2947	17.7	Positive	0	Negative	0.1	23	1	1	0	0	N	0	Y	6	Y	0	0	0.5	0.6
874	2014 cohort	Y	M	0	0	0	0	0	0	0	0	0	0	0	0	0	0	0	65	7.75	2	1	1.0676	2.4228	500	Positive	378.7	Positive	0.4	22	4	4	0	0	N	0	Y	10	N	0	0	0.5	0.7
875	2014 cohort	N	F	0	0	0	0	0	0	0	0	0	0	0	0	0	0	0	63	24.5	4	1			47.3	Positive	10.2	Negative	0.1	7	2	2			N	0	Y	10	Y
876	2014 cohort	Y	F	0	0	0	0	0	0	0	0	0	0	0	0	0	0	0	44	20.9167	4	1	0.974	1.5521	320	Positive	9.5	Negative	0	9	3	1	0	0	Y	3.5	Y	12	Y	0	0	0.2	0.2
877	2014 cohort	Y	F	0	1	0	0	0	2	0	1	0	0	1	1	0	1	0	65	29.5	4	2	3.615	4.6382	313	Positive	72.7	Positive	0	17	73	76	4	3	Y	5	Y	10	Y	1.875	1	17.5	17.5
878	2014 cohort	Y	F	0	0	0	0	0	0	0	2	0	0	0	0	0	0	0	73	20.8333	4	2	2.022	3.0988	42.7	Positive	34.4	Positive	1.6	30	13	6	0	2	N	0	Y	8	N	0.5	0	7.1	8.7
879	2014 cohort	Y	F	0	0	0	0	0	0	0	0	0	0	0	0	0	0	0	59	4.5	2	1	1.0223	1.2822	3.2	Negative	0	Negative	0.1	6	3	1	0	0	N	0	Y	8	N	0.125	0	1	1.1
880	2014 cohort	Y	F	0	0	0	0	0	0	0	2	0	0	0	0	0	0	0	67	6.91667	2	1	1.828	2.6074			0	Negative	0	18	2	98	1	1	N	0	Y	8	Y	0.25	0	3.1	3.1
881	2014 cohort	Y	F	0	0	0	0	0	0	0	0	0	0	0	0	0	0	0	65	4.58333	4	1	1.2795	2.2946	356	Positive	192.9	Positive	1	24	11	0	0	0	N	0	Y	10	Y	0	0	0.8	1.8
882	2014 cohort	Y	M	0	0	0	0	0	0	0	0	0	0	0	0	0	0	0	54	4.5	1	2	1.226	1.5202	0	Negative	12.1	Negative	0	6	18	18	0	0	N	0	Y	6	Y	0.125	0.125	1.9	1.9
883	2014 cohort	Y	F	0	1	0	0	0	1	0	0	0	0	0	0	0	0	0	32	3.83333	1	2	3.0655	4.1366	364	Positive	118	Positive	1	26	61	62	2	1	Y	3	N	0	Y	1.125	0.75	10.9	11.9
884	2014 cohort	Y	F	0	0	0	0	2	0	0	0	0	0	0	0	0	0	0	70	47.9167	4	2	2.1496	3.1472	500	Positive	12.7	Negative	0.2	18	51	49	0	2	Y	4	Y	4	N	1.375	1	8.8	9
885	2014 cohort	Y	F	0	0	0	0	0	0	0	0	0	0	0	0	0	0	0	19	1.58333	1	1	0.988	0.797	268	Positive	0	Negative	0	3	5	4	0	0	N	0	Y	10	Y	0	0	0.3	0.3
886	2014 cohort	Y	F	0	0	0	0	0	0	0	0	0	0	0	0	0	0	0	50	3.83333	1	2	1.1931	1.8514			62.7	Positive	0.4	12	24	11	0	0	Y	5	N	0	Y	0	0	1.3	1.7
887	2014 cohort	Y	F	0	0	0	0	0	0	0	0	0	0	0	0	0	0	0	69	9.16667	2	1	0.974	1.3761	283	Positive	45.3	Positive	0	7	1	1	0	0	N	0	Y	8	N	0	0	0.4	0.4
888	2014 cohort	Y	F	0	0	0	0	0	0	0	0	0	0	0	0	0	0	0	42	4.66667	2	1	1.198	1.2084	32.4	Positive	45.5	Positive	0	4	29	30	0	0	N	0	Y	10	Y	0	0	1.7	1.7
889	2014 cohort	Y	F	0	0	0	0	0	0	0	0	0	0	0	0	0	0	0	55	6.83333	2	2	1.8376	3.4284	23	Positive	131.8	Positive	0.2	42	56	58	0	0	N	0	Y	8	Y	1.25	0.625	5.8	6
890	2014 cohort	Y	F	0	0	0	0	0	0	0	0	0	0	0	0	0	0	0	36	7.5	1	2	1.716	2.2116	0	Negative	0	Negative	0	8	40	45	0	0	N	0	N	0	Y	0.25	0	5.8	5.8
891	2014 cohort	Y	F	0	0	0	0	0	0	0	0	0	0	0	0	0	0	0	79	21.25	2	2	1.8203	2.2816	0	Negative	0	Negative	0	9	24	23	0	0	Y	5	N	0	N	0.375	0	6.4	6.5
892	2014 cohort	Y	F	0	0	0	0	0	0	0	0	0	0	0	0	0	0	0	75	6.41667	2	1	1.422	1.4324	16.7	Positive	23.1	Positive	0	4	8	7	0	0	N	0	Y	8	Y	0.375	0.125	3.6	3.6
893	2014 cohort	Y	F	0	0	0	0	0	1	0	1	0	0	0	0	0	0	0	61	3.25	3	2	1.895	3.57	150	Positive	51.2	Positive	0.9	60	22	24	0	2	Y	2.5	Y	8	Y	0.75	0.25	5.1	6
894	2014 cohort	Y	F	0	1	0	0	0	0	0	1	0	0	0	1	0	1	0	60	20.4167	4	2	3.2091	4.3526	1.3	Negative	18.4	Positive	0.4	24	77	74	4	0	N	0	Y	2	Y	1.375	0.75	13.1	13.5
895	2014 cohort	Y	M	0	0	0	0	0	0	0	0	0	0	0	0	0	0	0	47	1.33333	1	1	1.1763	1.5441	204	Positive	32.2	Positive	0.1	10	29	61	0	0	N	0	Y	8	Y	0	0	1.3	1.4
896	2014 cohort	Y	F	0	0	0	0	0	0	0	0	0	0	0	0	0	0	0	66	9.33333	4	1	1.016	1.1826	182	Positive	18.5	Positive	0	7	3	1	0	0	N	0	Y	8	N	0.125	0	0.9	0.9
897	2014 cohort	Y	F	0	0	0	0	0	0	0	0	0	0	0	0	0	0	0	51	2.58333	1	1	1.016	2.0392	110	Positive	23.2	Positive	0	17	4	3	0	0	N	0	Y	6	N	0	0	0.4	0.4
898	2014 cohort	Y	F	0	0	0	0	0	0	0	0	0	0	0	0	0	0	0	44	2.83333	2	1	1.1	1.8794	239	Positive	80.8	Positive	0	12	5	6	0	0	N	0	Y	6	N	0	0	1	1
899	2014 cohort	Y	F	0	2	0	0	1	1	0	2	0	0	0	2	1	2	0	62	19.6667	4	3	3.4458	4.0976	500	Positive	133.6	Positive	0	10	80	75	2	6	Y	3	Y	12	Y	1.75	1	20.9	20.9
900	2014 cohort	Y	M	0	0	0	0	0	1	0	0	0	0	0	0	0	0	0	67	23.8333	4	3	2.621	4.336	345	Positive	160.5	Positive	0.7	60	74	74	1	1	Y	10	N	0	Y	2.625	1.625	8	8.7
901	2014 cohort	Y	F	0	1	0	0	0	0	0	0	1	0	0	0	0	0	0	75	6.75	2	2	2.6864	3.4793	115	Positive	42.5	Positive	0.8	27	53	50	2	1	N	0	Y	12	Y	0.75	0.375	7.6	7.9
902	2014 cohort	Y	F	0	0	0	0	0	0	0	1	0	0	0	0	0	0	2	41	5.16667	2	1	1.6383	2.6272	22.9	Positive	23.3	Positive	0.1	17	3	1	1	0	N	0	Y	6	Y	0	0	3.1	3.2
903	2014 cohort	Y	M	0	2	0	0	0	1	0	0	0	0	0	0	0	0	0	66	14.6667	2	2	3.5391	4.0588	16.6	Positive	160.9	Positive	2.6	16	54	63	3	1	N	0	N	0	Y	1	0.625	14.4	17
904	2014 cohort	Y	M	0	0	0	0	0	0	0	0	0	0	0	0	0	0	0	67	3	1	2	1.6383	1.6144	105	Positive	8.5	Negative	0.1	4	48	25	0	0	N	0	N	0	Y	0.875	0.75	4.6	4.7
905	2014 cohort	Y	F	0	1	0	0	0	0	0	0	0	1	0	0	0	0	0	59	28.5833	4	2	1.6383	2.2558	0.9	Negative	14.3	Negative	0.1	10	7	5	1	0	N	0	Y	10	Y	0.25	0	2	2.1
906	2014 cohort	Y	F	0	0	0	0	0	2	0	0	0	0	0	0	0	0	0	75	36.75	4	2	2.578	3.4653	15.8	Positive	17.4	Positive	0	14	65	65	2	0	N	0	Y	4	N	0.875	0.75	9.4	9.4
907	2014 cohort	Y	F	0	0	0	0	0	0	0	0	0	0	0	0	0	0	0	41	2.08333	1	1	1.198	2.2613	86.3	Positive	92.3	Positive	0	18	54	54	0	0	N	0	Y	8	N	0.25	0.25	1.7	1.7
908	2014 cohort	Y	F	0	0	0	0	0	2	0	0	0	0	0	0	0	0	0	52	7.58333	4	2	1.916	2.3181	313	Positive	70.9	Positive	0	7	41	40	0	2	Y	4	N	0	Y	0.375	0	7	7
909	2014 cohort	Y	F	0	0	0	0	0	0	0	0	0	0	0	0	0	0	0	71	9.16667	2	1	1.1791	1.8374	0	Negative	16.6	Positive	0.4	10	11	10	0	0	N	0	N	0	Y	0	0	1.1	1.5
910	2014 cohort	N	F	0	0	0	0	0	0	0	0	0	0	0	0	0	0	0	65	12.5833	4	2			3.9	Negative	21.5	Positive	2.2	19	23	15			N	0	N	0	N
911	2014 cohort	Y	F	0	2	0	0	0	2	0	0	1	0	0	0	0	0	0	56	2.91667	1	2	3.4328	4.8202	17.5	Positive	15.1	Positive	0.4	34	73	53	6	0	N	0	Y	6	Y	0.75	0.5	16	16.4
912	2014 cohort	Y	M	0	0	0	0	0	0	0	0	0	0	0	0	0	0	0	63	13.5	2	2	1.52	1.9221	1.7	Negative	14.5	Negative			46	45	0	0	N	0	Y	8	Y	0	0	4	4
913	2014 cohort	Y	F	0	0	0	0	0	2	0	0	0	0	0	2	0	2	0	78	16.5	1	2	4.0972	6.0177	21.5	Positive	376.4	Positive	0.6	78	62	67	4	4	Y	8	N	0	Y	1.125	0.875	19.3	19.9
914	2014 cohort	Y	F	0	0	0	0	0	0	0	0	0	0	0	1	0	1	0	71	6.33333	2	1	1.935	2.9477	353	Positive	32.1	Positive	0.1	11	14	14	1	0	Y	5	N	0	Y	0	0	3.8	4.5
915	2014 cohort	Y	F	0	0	0	0	0	0	0	0	0	0	0	0	0	0	0	70	4.58333	2	2	1.324	1.9758	98.1	Positive	0	Negative	0	14	32	25	0	0	N	0	Y	4	Y	1.375	1	3.5	3.5
916	2014 cohort	Y	F	0	0	0	0	0	0	0	0	0	0	0	0	0	0	0	60	30.6667	2	2	1.5403	2.0841	495	Positive	75.2	Positive	0.1	9	42	48	0	0	N	0	N	0	Y	1	0.5	3.9	4
917	2014 cohort	Y	F	0	0	0	0	1	0	0	0	0	0	0	0	0	0	0	64	4.5	4	2	2.0023	2.8553	77.7	Positive	11.5	Negative	0.1	14	50	47	0	1	N	0	Y	6	Y	1.25	0.5	7.1	7.2
918	2014 cohort	Y	M	0	0	0	0	0	0	0	0	0	0	0	0	0	0	0	59	3.41667	1	1	1.0816	1.6678	302	Positive	133.4	Positive	0.2	10	5	3	0	0	N	0	Y	4	N	0	0	0.6	0.8
919	2014 cohort	N	F	0	0	0	0	0	0	0	0	0	0	0	0	0	0	0	67	12.8333	3	2			41.9	Positive	0	Negative	0.3	46	33	7			Y	7.5	Y	10	Y
920	2014 cohort	Y	F	0	0	0	0	0	2	0	2	0	0	0	1	0	1	0	69	18.3333	4	3	3.9071	5.4994	417	Positive	61.4	Positive	2.5	73	82	82	2	5	Y	6	N	0	Y	1.625	1.25	18.4	20.9
921	2014 cohort	Y	F	0	0	0	0	0	2	0	0	0	0	0	0	2	0	0	59	22.0833	4	2	2.354	2.6482	10.6	Positive	17.9	Positive	0	5	22	36	2	0	N	0	Y	6	Y	0.875	0.5	6.7	6.7
922	2014 cohort	Y	F	0	0	0	0	0	1	0	0	0	0	0	0	0	0	0	48	6.41667	3	2	2.024	2.6021	7.6	Positive	19	Positive		9	24	22	1	0	N	0	Y	4	N	0.625	0.125	5.5	5.5
923	2014 cohort	Y	F	0	0	0	0	0	0	0	0	0	0	0	0	0	0	0	84	4.16667	3	2	1.0783	1.8795	0	Negative	0	Negative	0.1	13	17	3	0	0	N	0	N	0	N	0	0	0.6	0.7
924	2014 cohort	Y	F	0	0	0	0	0	1	0	0	0	0	0	0	0	0	0	32	2.75	1	1	1.828	2.9291	147	Positive	20.7	Positive	0	19	1	2	1	1	N	0	Y	12	N	0.125	0	3.3	3.3
925	2014 cohort	N	F	0	0	0	0	0	0	0	0	0	0	0	0	0	0	0	79	114.917	2	1			1000	Positive	158.8	Positive	0.2	23	4	1			N	0	N	0	N
926	2014 cohort	Y	F	0	0	0	0	0	1	0	1	0	0	0	0	0	0	0	76	3	1	3	1.3903	2.1914	0	Negative		.				86	0	2	N	0	Y	6	N	2.125	1.625	3.2	3.3
927	2014 cohort	Y	F	0	0	0	0	0	0	0	0	0	0	0	0	0	0	0	40	8.5	1	2	1.1623	1.9635	0	Negative	0	Negative	0.1	13	13	4	0	0	N	0	Y	14	Y	0	0	1.2	1.3
928	2014 cohort	Y	F	0	0	0	0	0	0	0	0	0	0	0	0	0	0	0	40	7.25	1	1	1.03	1.3242	0	Negative	0	Negative	0	6	7	4	0	0	N	0	N	0	Y	0.125	0.125	0.8	0.8
929	2014 cohort	Y	F	0	0	0	0	0	0	0	2	0	0	0	0	0	0	0	59	12.9167	3	2	2.4059	3.1854	60.7	Positive	185.8	Positive	0	12	14	5	3	0	Y	5	Y	6	N	0.625	0	7.3	7.3
930	2014 cohort	Y	F	0	0	0	0	0	0	0	0	0	0	0	0	0	0	0	73	9.66667	4	2	1.3723	2.804	125	Positive	113.7	Positive	0	18	22	22	0	0	Y	2	N	0	Y	2.25	1.5	3.3	3.4
931	2014 cohort	Y	F	0	0	0	0	0	0	0	0	1	0	0	0	0	0	0	55	1.5	1	1	2.542	2.351	0	Negative	26.6	Positive	0	3	25	59	1	1	N	0	Y	6	N	0	0	8	8
932	2014 cohort	Y	M	0	0	0	0	1	0	0	0	1	0	0	0	0	0	0	44	1.41667	1	1	2.849	3.5453	3.7	Negative	205.3	Positive	0.7	14	32	25	1	2	N	0	Y	10	N	0.625	0	10.2	10.9
933	2014 cohort	Y	F	0	0	0	0	0	1	0	1	0	0	0	0	0	0	0	57	0.416667	1	2	2.3636	4.0622			18.2	Positive	0.2	49	25	24	2	1	N	0	Y	10	N	0.875	0.25	7	7.2
934	2014 cohort	Y	M	0	0	0	0	0	1	0	2	2	0	0	0	0	0	0	48	8.58333	4	2	3.8785	4.0896	0	Negative	0	Negative	0.7	7	29	34	7	6	N	0	Y	8	N	0.75	0.25	20.2	20.9
935	2014 cohort	Y	F	0	0	0	0	0	0	0	0	0	0	0	0	0	0	0	67	1.33333	2	2	1.646	2.7093	500	Positive	9.1	Negative	0	18	49	12	0	0	N	0	Y	10	Y	1.5	1	4.9	4.9
936	2014 cohort	Y	F	0	0	0	0	0	0	0	0	0	0	0	0	0	0	2	40	3.08333	2	1	1.66	2.4394	171	Positive	22.9	Positive	0	12	49	16	0	0	N	0	Y	10	Y	0	0	5.9	5.9
937	2014 cohort	Y	F	0	0	0	0	0	0	0	1	0	0	0	0	0	0	1	49	7.41667	2	2	2.3276	3.5827	21.5	Positive	24.5	Positive	0.2	26	18	17	1	1	N	0	Y	10	Y	0.25	0.125	6.6	6.8
938	2014 cohort	Y	F	0	1	0	0	0	0	1	0	0	0	0	1	0	2	0	73	3.08333	3	3	2.7239	3.9505	1800	Positive	171.8	Positive	0.5	28	61	65	2	0	N	0	N	0	Y	0.875	0.75	8.8	9.3
939	2014 cohort	Y	F	0	0	0	0	1	0	0	0	0	0	0	2	0	2	0	78	23.5	4	2	2.9011	4.4992	51.1	Positive	137	Positive	4.4	92	12	7	3	1	N	0	Y	8	Y	1.875	0.75	6.2	10.6
940	2014 cohort	Y	F	0	0	0	0	0	1	0	0	0	0	0	0	0	0	0	67	11.75	3	2	2.3383	3.3673	43.9	Positive	40.4	Positive	0.1	18	40	9	1	1	N	0	Y	6	N	0.375	0.25	6.1	6.2
941	2014 cohort	Y	F	0	0	0	0	0	0	0	0	0	0	0	0	0	0	0	67	11.5	1	1	1.0223	1.5661	5.2	Positive		.			2	2	0	0	N	0	Y	6	Y	0	0	0.2	0.3
942	2014 cohort	Y	F	0	0	0	0	0	0	0	0	0	0	0	0	0	0	0	37	8.58333	3	2	1.2743	2.5046	19.6	Positive	371.2	Positive	0	21	24	62	0	0	N	0	N	0	Y	1	0.75	3.6	3.7
943	2014 cohort	Y	F	0	0	0	0	0	0	0	0	0	0	0	0	0	0	0	58	2.58333	2	1			0	Negative	0	Negative	0	4	4	4	0	0	N	0	N	0	Y	0.25	0	0.6
944	2014 cohort	Y	M	0	0	0	0	0	0	0	0	0	0	0	0	0	0	0	65	18.75	4	1	1.416	2.3652	133	Positive	75.8	Positive	1.6	25	13	53	0	0	Y	5.5	N	0	Y	0.5	0.25	1.4	3
945	2014 cohort	Y	F	0	0	0	0	1	0	0	0	0	0	0	0	0	0	0	72	32.75	4	2	1.865	3.6142	424	Positive	104.3	Positive	0.7	63	28	22	0	1	N	0	Y	4	N	1.5	1.25	5	5.7
946	2014 cohort	Y	M	0	0	0	0	0	0	0	0	0	0	0	0	0	0	0	55	10.3333	2	1	1.386	2.3033	61.1	Positive	712.6	Positive	0.8	17	12	16	0	0	Y	4	Y	12	Y	0.375	0	2	2.5
947	2014 cohort	Y	F	0	1	0	0	0	0	0	0	0	0	0	1	2	1	0	60	21.6667	4	2	2.2343	3.1808	154	Positive	193.4	Positive	0.1	16	18	22	2	1	N	0	Y	6	Y	1.5	0.5	6.3	6.4
948	2014 cohort	Y	F	0	0	0	0	0	0	0	2	0	0	0	1	0	1	0	65	8.83333	2	2			500	Positive	138.1	Positive	1.1	75	62	70	0	3	N	0	Y	10	Y	1.25	0.625	9.8
949	2014 cohort	Y	F	0	0	0	0	0	0	0	1	0	0	0	0	0	0	0	69	15.6667	2	2	2.8296	3.5434	413	Positive	253.1	Positive	0.9	16	63	61	2	2	Y	2.5	Y	6	N	1.625	0.5	9.6	9.8
950	2014 cohort	Y	F	0	0	0	0	0	0	0	1	0	0	1	0	0	0	0	66	29.3333	4	2	2.4058	4.2719	500	Positive	1044.3	Positive	1.2	85	66	68	0	1	Y	5	Y	14	Y	2	1.5	9.6	10.8
951	2014 cohort	Y	F	0	0	0	0	0	0	0	0	0	0	0	0	0	0	0	52	1.66667	1	1	1.058	1.3522	88.1	Positive	31.8	Positive	0	6	14	0	0	0	N	0	N	0	Y	0.125	0	0.7	0.7
952	2014 cohort	Y	F	0	0	0	0	0	0	2	0	0	0	0	0	0	2	0	73	1.91667	3	1	1.156	2.0433	14.2	Positive	95.8	Positive	0	14	23	40	0	0	N	0	Y	10	N	0.125	0.125	1.4	1.4
953	2014 cohort	Y	M	0	0	0	0	0	0	0	1	0	0	0	0	0	0	0	65	2.5	1	2	2.0303	2.0064	0	Negative	0	Negative	0.1	4	14	5	0	1	N	0	Y	10	Y	0.5	0.125	6.6	6.7
954	2014 cohort	Y	F	0	0	0	0	0	0	0	1	0	0	0	0	0	0	0	51	4.75	2	1			500	Positive	135.3	Positive	0	9	4	0	1	0	N	0	N	0	Y	0.625	0.375	4.7
955	2014 cohort	N	F	0	0	0	0	0	0	0	0	0	0	0	0	0	0	0	52	16.4167	4	2			14.4	Positive	8.3	Negative	0	19	53	60			N	0	Y	6	Y
956	2014 cohort	Y	F	0	0	0	0	0	0	0	0	0	0	0	0	0	0	0	54	16.1667	4	2			27	Positive	47.5	Positive	0.2	54	4	1	0	0	Y	7	Y	4	Y	1.625	0.75
957	2014 cohort	Y	F	0	0	0	0	0	0	0	0	0	0	0	0	0	0	0	70	3.66667	2	1	1.156	1.4502	14.7	Positive	0	Negative	0	6	6	22	0	0	Y	2	Y	6	Y	0	0	1.4	1.4
958	2014 cohort	Y	F	0	2	0	0	0	2	0	0	0	0	0	2	0	2	0	43	10.5	3	2	3.2691	4.7156	104	Positive	47	Positive	1.1	42	51	53	4	2	N	0	Y	10	N	0.75	0.375	13.3	13.7
959	2014 cohort	Y	F	0	2	0	0	2	2	0	1	2	1	0	1	2	1	2	64	7.58333	3	2	3.8752	4.4927	0	Negative	0	Negative	0.1	10	50	59	10	2	N	0	Y	4	Y	1.625	0.375	21.2	21.3
960	2014 cohort	Y	M	0	1	0	0	0	0	0	2	0	0	0	1	0	1	0	66	14.4167	3	2	3.9266	5.4692	500	Positive	86.1	Positive	5.3	92	21	2	1	8	Y	10	Y	6	Y	0.875	0.5	18.7	24
961	2014 cohort	Y	F	0	0	0	0	0	0	0	0	0	0	0	0	0	0	0	39	4.91667	1	1	0.974	1.2682	156	Positive	14.9	Negative	0	6	2	1	0	0	N	0	N	0	Y	0	0	0.1	0.1
962	2014 cohort	Y	F	0	0	0	0	0	0	0	0	0	0	0	0	0	0	0	41	3.25	1	2	1.604	3.4617	6.3	Positive	50.6	Positive	0	56	50	46	0	0	Y	5.5	Y	8	Y	0.375	0.125	5	5
963	2014 cohort	Y	F	0	0	0	0	0	0	0	0	0	0	0	0	0	0	0	45	13.5833	2	2	1.086	2.223	11	Positive	52.6	Positive	0	20	78	63	0	0	N	0	Y	8	Y	0.625	0.25	1.6	1.6
964	2014 cohort	Y	F	0	0	0	0	0	0	0	0	0	0	0	0	0	0	0	42	3	1	1	1.9776	2.5638	83.3	Positive	17.1	Positive	0.2	10	15	15	0	0	N	0	Y	8	N	0	0	7.4	7.6
965	2014 cohort	Y	F	0	1	0	0	0	2	0	1	0	0	0	2	2	2	0	77	24.75	4	3	3.7662	5.56	91.6	Positive		.			52	71	6	3	Y	5	N	0	Y	2.375	1.75	16.5	17.5
966	2014 cohort	Y	F	0	0	0	0	0	0	0	0	2	0	0	0	0	0	0	55	14.5833	3	2	1.878	2.3736	0	Negative	22.6	Positive	0	8	22	14	2	0	N	0	N	0	Y	0.5	0.125	3.1	3.1
967	2014 cohort	Y	F	0	0	0	0	0	0	0	0	0	0	0	0	0	0	0	44	1.75	1	1	0.974	1.6925	162	Positive	93.4	Positive	0	11	1	1	0	0	N	0	Y	6	N	0	0	0.1	0.1
968	2014 cohort	Y	F	0	0	0	0	1	0	0	0	0	0	0	0	0	0	0	71	34.8333	4	2	2.17	3.6285	32.3	Positive	116	Positive	0.5	39	27	16	1	0	N	0	Y	6	Y	1.5	0.875	5.2	5.7
969	2014 cohort	Y	M	0	0	0	0	0	0	0	0	0	0	0	0	1	0	0	74	1.33333	3	2	1.1343	2.9823	500	Positive	321	Positive	0.1	58	55	36	0	0	N	0	Y	12	N	0	0	1.5	1.6
970	2014 cohort	Y	M	0	0	0	0	0	0	0	0	0	0	0	0	0	0	0	71	8.41667	2	1	0.974	0.9844	26.7	Positive	23.9	Positive	0	4	2	1	0	0	N	0	Y	8	Y	0	0	0.1	0.1
971	2014 cohort	Y	M	0	0	0	0	0	0	0	0	0	0	0	0	0	0	0	58	3.33333	1	1	0.974	1.4696	0	Negative	0	Negative	0	8	0	0	0	0	N	0	Y	6	Y	0	0	0.1	0.1
972	2014 cohort	Y	F	0	0	0	0	0	2	0	1	0	0	0	0	0	0	0	62	14.5833	4	2	3.0184	4.5968	12.8	Positive	35.4	Positive	0.3	43	60	56	3	1	N	0	Y	8	N	0.375	0.125	10.4	10.7
973	2014 cohort	Y	F	0	0	0	0	0	0	0	0	0	0	0	0	0	0	0	67	4.16667	1	1	1.2743	2.1273	10	Positive	26.7	Positive	0.1	14	18	6	0	0	N	0	N	0	Y	0.375	0	2	2.1
974	2014 cohort	Y	F	0	0	0	0	0	0	0	1	1	0	2	0	0	0	2	64	3.08333	2	1	2.629	4.2572	0	Negative	21.5	Positive	0.7	53	26	40	2	1	Y	3	Y	8	Y	0	0	8	8.7
975	2014 cohort	Y	F	0	0	0	0	0	0	0	0	0	0	0	0	0	0	0	61	3	2	1			7.4	Positive	185.6	Positive	0.1	19	8	8	0	0	N	0	N	0	Y	0	0	0.8
976	2014 cohort	Y	F	0	0	0	0	0	1	0	0	0	0	0	0	0	0	0	58	3.25	2	1			16.9	Positive	84.2	Positive	0	10	14	17	0	1	N	0	Y	4	Y	0	0
977	2014 cohort	Y	F	0	0	0	0	0	0	0	0	0	0	0	0	0	0	0	55	2.91667	1	1	1.198	2.2613	0	Negative	0	Negative	0	14	17	11	0	0	N	0	Y	6	Y	0.5	0.375	1.7	1.7
978	2014 cohort	Y	F	0	0	0	0	0	2	0	0	0	0	1	0	1	0	0	84	6.41667	3	3			160	Positive	61.3	Positive	0	18	71	56	0	2	N	0	Y	2	Y	2.5	0.875	10.9
979	2014 cohort	Y	F	0	0	0	0	0	2	0	0	0	0	0	0	0	0	2	67	6.5	3	2	2.3396	4.3726	500	Positive		.			12	9	2	2	N	0	Y	8	N	1.25	0.75	7.7	7.9
980	2014 cohort	Y	F	0	1	0	0	0	0	0	0	0	0	0	0	0	0	0	82	114.5	2	2	2.234	3.0134	1.1	Negative	36.2	Positive	0.1	14	68	74	1	0	Y	30	Y	2	N	0.875	0.75	6.7	6.7
981	2014 cohort	Y	F	0	0	0	0	0	0	0	0	0	0	0	0	0	0	0	59	14.25	3	1	0.974	2.0751	143	Positive	16.6	Positive	0	19	3	3	0	0	N	0	Y	8	Y	0	0	0.1	0.1
982	2014 cohort	Y	F	0	0	0	0	1	0	0	0	0	0	0	0	0	0	0	77	39.3333	4	3	3.013	4.751	45.3	Positive	706.1	Positive	0.7	62	77	19	1	1	N	0	Y	4	N	2.875	2.625	11.3	12
983	2014 cohort	Y	F	0	0	0	0	0	0	0	0	0	0	0	0	0	0	0	64	3.25	4	1	1.0783	1.6958	190	Positive	21.8	Positive	0.1	10	7	0	0	0	N	0	Y	6	Y	0	0	0.6	0.7
984	2014 cohort	Y	M	0	0	0	0	0	0	0	0	0	0	0	0	0	0	0	64	25.6667	3	2	1.772	0.812	30.3	Positive	90.5	Positive	0	0	62	21	0	0	Y	1.5	N	0	Y	0.875	0.25	6.2	6.2
985	2014 cohort	Y	F	0	0	0	0	0	0	0	0	0	0	0	0	0	0	0	83	114.333	4	2	1.184	2.9899	24.8	Positive	29.5	Positive	0.1	52	16	0	0	0	Y	3	Y	8	Y	1.75	1.25	2	2
986	2014 cohort	Y	F	0	0	0	0	0	0	0	0	0	0	0	0	0	0	0	39	6.66667	2	2	1.7116	1.9402	16	Positive	15	Positive	0.2	6	34	34	0	0	N	0	Y	8	N	0.25	0.125	4.9	5.1
987	2014 cohort	Y	M	0	0	0	0	0	0	0	0	1	0	0	0	0	0	0	71	5.58333	ND	2	2.73	3.9047	596	Positive	331.9	Positive	0.5	26	22	22	1	1	Y	5	Y	8	N	0.25	0	8.8	9.3
988	2014 cohort	Y	F	0	0	0	0	0	0	0	0	0	0	0	0	0	0	0	38	0.25	2	1	0.96	2.1637	37.9	Positive	34.2	Positive	0	22	0	0	0	0	N	0	Y	6	Y	0	0	0.3	0.3
989	2014 cohort	Y	F	0	0	0	0	0	0	0	0	0	0	0	0	0	0	0	49	11.5833	4	1	1.0685	1.1406	347	Positive	99.9	Positive	0.3	5	3	2	0	0	N	0	Y	4	N	0	0	0.5	0.8
990	2014 cohort	Y	F	0	0	0	0	0	0	0	0	0	0	0	0	0	0	0	76	4.66667	2	2	1.2691	2.3991	53	Positive	327.3	Positive	1.1	29	18	21	0	0	Y	5	Y	6	N	2	0.125	0.5	1.6
991	2014 cohort	Y	F	0	0	0	0	0	0	0	0	0	0	0	0	0	0	0	40	114.5	4	3	1.1432	1.9972	0	Negative	0	Negative	0.6	17	27	3	0	0	N	0	N	0	Y	2	0.5	0.1	0.7
992	2014 cohort	Y	F	0	0	0	0	0	0	0	0	0	0	0	0	0	0	0	51	0.833333	1	1	1.4143	2.6446	0	Negative	0	Negative	0.1	24	19	20	0	0	Y	1	Y	12	N	0.375	0.125	3	3.1
993	2014 cohort	Y	F	0	0	0	0	0	0	0	2	0	0	0	0	0	0	0	61	3.41667	1	2	1.678	2.256	14.8	Positive	13.3	Negative	0	9	17	9	0	2	N	0	Y	8	Y	1	0.25	4.7	4.7
994	2014 cohort	Y	F	0	0	0	0	0	1	0	0	0	0	0	1	0	1	0	60	25.4167	4	3	2.1095	3.6098	500	Positive	42.7	Positive	1	48	50	33	0	2	Y	5	N	0	Y	2	1.25	6.6	7.6
995	2014 cohort	Y	F	0	0	0	0	0	0	0	0	0	0	0	0	0	0	0	62	6.33333	3	2	1.2183	2.1648	500	Positive	112.1	Positive	0.1	16	22	21	0	0	N	0	Y	14	N	0.875	0.5	1.6	1.7
996	2014 cohort	Y	M	0	0	0	0	0	0	0	1	0	0	0	0	0	0	2	54	1.33333	1	2	2.7703	4.1085	280	Positive	145.4	Positive	0.1	28	53	61	2	2	N	0	Y	12	N	0.25	0.125	10.2	10.3
997	2014 cohort	Y	F	0	0	0	0	0	1	0	1	0	0	0	0	0	0	1	45	15.5	4	2	2.326	3.1614	42.6	Positive	20.3	Positive	0.1	9	50	45	2	0	N	0	Y	6	Y	0.375	0	7.7	7.7
998	2014 cohort	Y	F	0	1	0	0	1	1	0	0	0	0	0	0	0	0	0	56	11.9167	3	2	2.7524	2.9522	14.7	Positive	13.2	Negative	0.3	6	52	6	3	0	N	0	Y	4	Y	0.5	0.25	9.7	10
999	2014 cohort	Y	F	0	0	0	0	0	0	0	0	0	0	0	0	0	0	0	83	9.91667	2	2			0	Negative	0	Negative	0.8	63	43	8	0	0	N	0	N	0	Y	0.75	0.375
1000	2014 cohort	Y	F	0	0	0	0	0	0	0	0	0	0	0	0	2	0	0	59	7.16667	3	1	1.03	1.6081	5.1	Positive	23	Positive	0	9	6	6	0	0	Y	2.5	Y	8	N	0	0	1.5	1.5
1001	2014 cohort	Y	F	0	0	0	0	0	0	0	0	0	0	0	0	0	0	0	40	1.16667	1	1					30	Positive	0	3	30	42	0	0	N	0	Y	4	Y	0.375	0.125	2.9
1002	2014 cohort	Y	F	0	0	0	0	0	0	0	0	0	0	0	0	0	0	0	81	3.41667	4	2	1.7396	2.6548	0.6	Negative	0	Negative	0.2	16	51	74	0	0	N	0	Y	8	Y	1.5	0.5	5.3	5.5
1003	2014 cohort	Y	M	0	1	0	0	0	0	0	0	0	0	0	0	0	0	0	69	2.33333	2	2	1.6976	2.0341	75.4	Positive	20.1	Positive	0.2	7	9	9	1	0	N	0	Y	8	Y	0.75	0.125	2.4	2.6
1004	2014 cohort	Y	M	0	0	0	0	0	1	0	1	1	0	0	0	0	0	0	63	9.66667	3	2	3.1735	3.8596	184	Positive	24.1	Positive	1	15	51	55	3	1	N	0	Y	6	Y	0.875	0.75	11.6	12.6
1005	2014 cohort	Y	F	0	0	0	0	0	0	0	0	0	0	0	0	0	0	0	68	7.41667	1	1	1.394	2.7147	71.8	Positive	27.7	Positive	0.7	60	4	1	0	0	Y	5	N	0	Y	0	0	3.6	3.6
1006	2014 cohort	Y	F	0	0	0	0	0	0	0	0	0	0	0	0	0	0	0	61	11.75	3	2	1.184	2.5047	500	Positive	308.9	Positive	0	26	17	15	0	0	Y	3	N	0	Y	1.625	1	1.9	1.9
1007	2014 cohort	Y	F	0	0	0	0	1	0	0	0	0	1	0	0	0	0	0	47	28.75	4	1	2.2263	2.5941	39.9	Positive	48.9	Positive	0.1	7	44	59	1	0	N	0	Y	24	Y	0	0	6.4	6.5
1008	2014 cohort	Y	M	0	1	0	0	0	0	0	0	1	0	0	0	0	0	0	66	8.5	2	1	1.8623	2.4798	19	Positive	23.4	Positive	0.1	10	3	3	1	1	Y	1	Y	16	N	0	0	2.7	2.8
1009	2014 cohort	Y	F	0	0	0	0	0	2	0	2	2	0	0	0	0	0	0	70	15.5	4	3	4.1932	5.5528	500	Positive	705.5	Positive	0.6	35	68	40	8	5	N	0	Y	8	Y	2.375	1.75	21.4	22
1010	2014 cohort	Y	F	0	0	0	0	0	1	0	0	0	0	0	0	1	0	0	67	25.5	4	2	1.9631	2.4938	199	Positive	64.9	Positive	0.4	10	18	5	1	1	Y	5	Y	10	N	0.625	0.25	3	3.4
1011	2014 cohort	Y	M	0	0	0	0	0	1	0	0	0	0	0	0	0	0	0	83	31.5833	4	2	1.6243	2.2418	83.7	Positive	10.4	Negative	0.1	10	15	15	1	0	N	0	Y	4	Y	0	0	1.7	1.8
1012	2014 cohort	Y	F	0	0	0	0	0	0	0	0	0	0	0	0	0	0	0	74	5.5	1	1			500	Positive	94.7	Positive	0.1	16	1	1	0	0	N	0	Y	6	N	0	0
1013	2014 cohort	Y	F	0	0	0	0	0	0	0	0	0	0	0	0	0	0	0	47	5.5	1	2	1.618	2.1136	22.5	Positive	626.6	Positive	0	8	53	13	0	0	N	0	Y	6	Y	0.625	0.25	4.7	4.7
1014	2014 cohort	Y	M	0	0	0	0	1	0	0	0	0	0	0	0	0	0	0	71	1.25	1	2	2.1423	2.6036	0	Negative	0	Negative	0.1	9	41	34	1	0	Y	3	Y	10	N	0.375	0.125	5.8	5.9
1015	2014 cohort	Y	F	0	0	0	0	0	1	0	0	0	0	0	0	0	0	0	44	7.5	3	1	1.282	1.9338	439	Positive	25.1	Positive	0	10	1	1	0	1	N	0	Y	10	Y	0	0	2.2	2.2
1016	2014 cohort	Y	F	0	0	0	0	2	0	0	0	0	0	0	2	0	2	0	79	17.5	3	2			36.1	Positive	15.4	Positive	0.3	14	7	5	2	4	Y	2.5	N	0	N	1.5	0.875
1017	2014 cohort	Y	M	0	0	0	0	1	2	0	1	1	0	0	0	0	0	0	71	14.4167	4	3	3.3445	4.3041	359	Positive	37.8	Positive	0.8	21	64	67	2	3	N	0	N	0	Y	2	1.25	13.3	14.1
1018	2014 cohort	Y	F	0	0	0	0	0	0	0	0	0	0	0	0	0	0	0	62	37.5833	4	2	1.9225	3.3156	132	Positive	635.6	Positive	0.1	27	7	4	0	0	N	0	Y	4	Y	0.75	0.625	6.9	7.2
1019	2014 cohort	Y	F	0	0	0	0	0	0	0	2	0	0	0	0	0	0	0	48	10.4167	2	2	3.4723	3.8401	104	Positive	50	Positive	0.1	7	74	89	4	1	Y	8	Y	10	N	1	0.875	13.9	14
1020	2014 cohort	Y	F	0	0	0	0	0	0	0	0	0	0	0	0	0	0	0	62	34.5	3	1			81.9	Positive	143.5	Positive	0.1	16	11	4	0	0	N	0	N	0	Y	0.125	0	1.7
1021	2014 cohort	Y	F	0	0	0	0	0	0	0	0	0	0	0	0	0	0	0	51	2.91667	1	1	0.974	2.2947	0	Negative	0	Negative	0	26	2	1	0	0	N	0	Y	8	N	0	0	0.1	0.1
1022	2014 cohort	Y	F	0	0	0	0	0	0	0	0	0	0	0	0	0	0	0	51	4.33333	1	1	1.142	1.7201	8.9	Positive	43.7	Positive	0	9	12	12	0	0	N	0	N	0	Y	0.125	0	2	2
1023	2014 cohort	Y	F	0	0	0	0	0	0	0	0	0	0	0	0	0	0	0	21	2.08333	1	1	1.002	1.9376	0	Negative	0	Negative	0	15	3	2	0	0	N	0	Y	6	N	0	0	0.3	0.3
1024	2014 cohort	Y	F	0	0	0	0	0	0	0	0	0	0	0	0	0	0	0	53	10.0833	3	1	1.002	1.0124	16.6	Positive	0	Negative	0	4	6	1	0	0	Y	10	N	0	Y	0	0	0.4	0.4
1025	2014 cohort	Y	F	0	0	0	0	0	0	0	0	0	0	0	0	0	0	0	74	40.5833	4	2	1.5436	3.1002	9.8	Positive	50.6	Positive	0.2	40	76	14	0	0	N	0	N	0	N	2.25	1.625	3.7	3.9
1026	2014 cohort	Y	F	0	0	0	0	0	1	0	0	0	0	0	0	0	0	0	79	14.4167	3	1	2.0443	3.8923	500	Positive	78.7	Positive	0.1	58	13	9	1	1	N	0	Y	2	Y	0.25	0	4.3	4.4
1027	2014 cohort	Y	F	0	0	0	0	0	1	0	1	0	0	0	0	0	0	0	60	4.5	2	2	2.2163	3.1628	52.9	Positive	20.4	Positive	0	5	26	51	1	2	N	0	Y	8	Y	0	0	6.7	6.8
1028	2014 cohort	Y	M	0	0	0	0	0	1	0	0	1	0	0	0	0	0	0	51	24.5	3	2	2.9179	1.9579	188	Positive	16.5	Positive	0	0	0	100	2	2	N	0	Y	12	Y	0.875	0.375	11.5	11.5
1029	2014 cohort	Y	F	0	0	0	0	0	0	0	0	0	0	0	0	0	0	0	50	10.75	3	1	1.0923	1.6361	110	Positive	77.7	Positive	0.1	9	3	3	0	0	N	0	Y	4	Y	0	0	0.8	0.9
1030	2014 cohort	Y	F	0	0	0	0	0	1	0	0	0	1	0	1	0	1	0	69	27.5833	4	2	2.7099	4.4217	26.9	Positive	117.3	Positive	0.5	56	71	69	2	0	N	0	Y	6	Y	1.625	1	9.6	10.1
1031	2014 cohort	Y	F	0	0	0	0	0	0	0	0	0	0	0	0	0	0	0	64	25.75	4	1	0.974	2.7663	53.9	Positive	29.6	Positive	0	51	3	2	0	0	N	0	N	0	Y	0	0	0.2	0.2
1032	2014 cohort	Y	F	0	0	0	0	0	0	0	0	0	0	0	0	0	0	0	84	11.5	3	3	1.6696	3.1716	105	Positive	20.8	Positive	1.9	46	70	26	0	0	N	0	N	0	Y	2.75	1.625	5.8	6
1033	2014 cohort	Y	F	0	0	0	0	0	0	0	0	0	0	0	0	0	0	0	84	7	2	2	1.8483	3.0488	0	Negative	0	Negative	0.1	23	52	69	0	0	Y	3	Y	4	N	1	0.5	6.1	6.2
1034	2014 cohort	Y	F	0	0	0	0	0	0	0	0	0	0	0	0	0	0	0	73	30.4167	4	2	1.772	2.4238	2.6	Negative	176.7	Positive	0	10	41	33	0	0	N	0	N	0	Y	1.5	1	5.8	5.8
1035	2014 cohort	Y	F	0	0	0	0	0	0	0	0	0	0	0	2	2	2	0	65	11.4167	4	2	2.5474	3.9973	500	Positive	204.4	Positive	3.4	67	62	62	0	2	Y	5	Y	4	Y	0.875	0.25	8.1	11.5
1036	2014 cohort	Y	F	0	0	0	0	0	2	0	2	0	0	0	2	1	2	2	41	16.4167	4	3						.			53	45	4	6	N	0	N	0	N	2	1.14286	18.6
1037	2014 cohort	Y	F	0	0	0	0	0	1	0	0	0	0	0	1	0	1	0	68	114.417	4	2	1.6559	2.8306	45.2	Positive	117.9	Positive	0.5	26	30	82	0	2	N	0	Y	10	Y	1.125	0.625	5.8	6.3
1038	2014 cohort	Y	F	0	0	0	0	0	0	1	0	0	0	0	0	0	1	0	46	20.6667	4	2	1.03	1.3242	35.2	Positive	14.7	Negative	0	6	3	4	0	0	N	0	Y	6	Y	0.125	0	0.8	0.8
1039	2014 cohort	Y	F	0	0	0	0	0	0	0	0	0	0	0	0	0	0	0	70	2.41667	1	1	1.3443	2.2456	196	Positive	72.8	Positive	0.1	15	23	18	0	0	N	0	N	0	Y	0.25	0	2.5	2.6
1040	2014 cohort	Y	F	0	0	0	0	0	0	0	0	0	0	0	1	0	1	0	73	32.5	4	2	2.086	3.1748	0	Negative	0	Negative	0.5	23	14	8	1	1	Y	3	Y	6	Y	0	0	4	4.5
1041	2014 cohort	N	F	0	0	0	0	0	0	0	0	0	0	0	0	0	0	0	86	36.75	4	2			0	Negative	15	Positive	0.5	15	43	14			N	0	N	0	Y
1042	2014 cohort	Y	F	0	0	0	0	1	0	0	0	1	0	0	1	0	1	0	69	18.5	4	2	2.8403	4.272	28.2	Positive	399.5	Positive	0.1	32	50	50	2	2	N	0	N	0	N	0.875	0.75	10.2	10.3
1043	2014 cohort	Y	F	0	0	0	0	0	2	0	2	0	0	0	2	0	2	0	54	9.83333	3	2	4.1397	5.6557	394	Positive	52.4	Positive	5.5	90	62	62	4	6	Y	10	Y	16	Y	0.5	0	20.2	25.7
1044	2014 cohort	Y	F	0	0	0	0	0	0	0	0	2	0	0	0	0	0	0	76	1	2	2	2.2278	3.5662	242	Positive	76.3	Positive	1.2	40	42	41	0	2	Y	6.5	Y	4	N	0	0	7.6	8.8
1045	2014 cohort	Y	F	0	0	0	0	1	1	0	0	0	0	0	2	0	2	0	71	12.4167	4	2	3.1862	4.4166	16	Positive	60.6	Positive	0.1	24	59	59	3	2	N	0	Y	6	N	0.75	0.125	13.4	13.5
1046	2014 cohort	Y	F	0	0	0	0	0	0	0	0	0	0	0	1	0	1	0	79	49.6667	4	3	2.6883	3.2321	4	Negative	25.7	Positive	0.1	9	69	68	1	1	Y	1	N	0	Y	1	0.5	9	9.1
1047	2014 cohort	Y	F	0	0	0	0	0	0	0	0	0	0	0	0	0	0	0	44	16	2	1	1.058	1.3522	0	Negative	10.7	Negative	0	10	12	7	0	0	N	0	Y	6	Y	0	0	1.4	1.4
1048	2014 cohort	Y	F	0	0	0	0	0	0	0	0	0	0	0	0	0	0	0	45	4.66667	1	1	1.002	1.5801	222	Positive	55.6	Positive	0	9	20	1	0	0	N	0	Y	6	Y	0	0	0.3	0.3
1049	2014 cohort	Y	M	0	0	0	0	0	1	0	1	0	0	0	0	0	0	0	70	8.41667	2	2	2.518	2.8122	500	Positive	60.3	Positive	0	6	87	89	0	2	N	0	Y	6	Y	1	0.5	16	16
1050	2014 cohort	Y	F	0	0	0	0	0	0	0	0	0	0	0	0	0	0	0	67	15.3333	3	2			103	Positive	266.3	Positive	0.1	29	14	2	0	0	N	0	Y	8	Y	1	0.625	1.2
1051	2014 cohort	Y	#N/A	0	0	0	0	0	0	0	0	0	0	0	0	1	0	2	#N/A	29.75	4	2						.			26	14	0	0	N	0	N	0	N	0.625	0	4.3
1052	2014 cohort	Y	F	0	0	0	0	0	0	0	0	0	0	0	0	0	0	0	79	30.5	2	2	1.884	2.7195	0	Negative	99	Positive	0	13	47	19	0	0	N	0	N	0	Y	0.125	0	6.7	6.7
1053	2014 cohort	Y	F	0	0	0	0	0	0	0	0	1	0	0	0	2	0	0	67	7.33333	3	2	2.4923	4.387	0	Negative	0	Negative	0.1	62	37	34	1	1	N	0	N	0	Y	1.125	0.625	8.6	8.7
1054	2014 cohort	Y	F	0	0	0	0	1	1	0	0	0	0	0	0	1	0	0	75	36.4167	4	2	2.2299	3.804	312	Positive	27.5	Positive	0.5	46	22	32	1	2	Y	4	Y	4	Y	0.625	0	5.6	6.1
1055	2014 cohort	Y	F	0	0	0	0	0	0	0	0	0	0	0	0	0	0	0	66	2.75	1	1	0.96	2.1948	500	Positive	41.1	Positive	0	23	0	2	0	0	N	0	Y	6	Y	0	0	0	0
1056	2014 cohort	Y	M	0	0	0	0	0	2	0	0	0	0	0	0	0	0	0	69	18.4167	4	2	2.7855		18.6	Positive	7065.2	Positive	0.7	54	33	26	2	1	Y	7	N	0	N	0.75	0	8	9
1057	2014 cohort	Y	F	0	0	0	0	0	0	0	0	0	0	0	0	0	0	0	82	54	4	2	1.3336	3.0872	0.8	Negative	11.7	Negative	0.2	53	29	40	0	0	N	0	Y	6	Y	1.125	1	2.2	2.4
1058	2014 cohort	Y	F	0	0	0	0	0	0	0	0	0	0	0	0	0	0	2	76	21.75	4	2	1.2183	2.1196	485	Positive	176.3	Positive	0.1	15	19	19	0	0	Y	5	Y	8	N	0.375	0	1.8	1.9
1059	2014 cohort	Y	F	0	0	0	0	0	1	0	0	0	0	0	1	0	1	0	84	14.4167	4	2	2.1816	2.8345	12.4	Positive	14.5	Negative	0.4	12	7	5	2	1	Y	5	Y	6	Y	1	0	4.9	5.1
1060	2014 cohort	Y	F	0	0	0	0	0	0	0	0	0	0	0	0	0	0	0	65	3.5	2	2	1.2211	2.0808	11.9	Positive	24.8	Positive	0.1	9	13	11	0	0	N	0	Y	10	Y	0.125	0.125	2.3	2.7
1061	2014 cohort	N	F	0	0	0	0	0	0	0	0	0	0	0	0	0	0	0	78	114.417	2	3			0	Negative	0	Negative	0	18	76	76			N	0	N	0	N
1062	2014 cohort	Y	F	0	0	0	0	1	0	0	0	0	0	0	0	0	0	0	66	28.5	4	2	1.6565	2.8266	14.3	Positive	22.3	Positive	0.3	24	23	6	0	1	N	0	Y	8	N	0.75	0.25	4.3	4.6
1063	2014 cohort	Y	F	0	0	0	0	0	1	0	0	1	0	0	0	0	0	0	46	8.25	4	2	3.5272	4.3284	56.2	Positive	19.6	Positive	0.1	13	59	59	3	3	N	0	Y	6	N	0.375	0.125	15.3	15.4
1064	2014 cohort	Y	F	0	0	0	0	0	0	0	1	0	0	0	0	0	0	0	47	1.25	2	1	1.282	1.8601	23.3	Positive	8.7	Negative	0	9	4	2	0	1	N	0	Y	12	Y	0.125	0	1.7	1.7
1065	2014 cohort	Y	F	0	0	0	0	0	0	0	0	1	0	0	0	0	0	0	74	2.41667	1	1	1.898	2.9613	57	Positive	28	Positive	0	18	27	27	0	1	N	0	N	0	Y	0.375	0	6.2	6.2
1066	2014 cohort	Y	F	0	0	0	0	0	0	0	0	0	0	0	0	0	0	0	72	14.0833	1	1	1.0503	2.8483	0	Negative	63.7	Positive	0.1	54	6	6	0	0	N	0	N	0	Y	0.125	0	0.4	0.5
1067	2014 cohort	Y	F	0	0	0	0	1	0	0	0	0	0	0	0	0	0	0	82	43.5	4	2	2.15	2.4442	68.8	Positive	88.6	Positive	0	6	60	59	0	1	Y	5	Y	4	Y	2.5	2	8.1	8.1
1068	2014 cohort	Y	F	0	0	0	0	0	0	0	0	0	0	0	0	0	0	0	32	3.41667	2	2	1.7783	2.1461	848	Positive	60.8	Positive	0	14	13	5	0	0	Y	10	N	0	Y	0	0	5.6	5.7
1069	2014 cohort	Y	F	0	0	0	0	0	0	0	0	0	0	0	0	0	0	0	80	3	2	3	1.7503	2.7793	15.3	Positive	53.7	Positive	0.1	18	68	77	0	0	N	0	N	0	Y	1	0.125	5.4	5.5
1070	2014 cohort	Y	F	0	0	0	0	1	2	0	0	0	0	0	0	0	0	0	85	10.3333	3	2	3.2841	4.9727	500	Positive	385.2	Positive	0.6	56	51	45	3	3	N	0	Y	4	Y	1.875	1.375	13.7	14.3
1071	2014 cohort	Y	F	0	0	0	0	0	1	0	0	0	0	0	0	0	0	0	54	2.5	2	3	2.2823	3.1836	159	Positive	0	Negative	0.1	15	69	41	1	0	Y	2	Y	10	Y	1.625	1.25	7.2	7.3
1072	2014 cohort	Y	F	0	0	0	0	0	0	0	0	0	0	0	0	0	0	1	67	19.4167	4	1	0.988	2.125	12	Positive	16.9	Positive	0	20	3	2	0	0	N	0	Y	8	Y	0	0	0.3	0.3
1073	2014 cohort	Y	F	0	0	0	0	0	0	0	0	0	0	0	0	0	0	0	59	2.83333	1	1	0.9943	1.6118	178	Positive	288.8	Positive	0.4	19	1	1	0	0	N	0	Y	8	Y	0	0	0	0.1
1074	2014 cohort	Y	F	0	0	0	0	0	1	0	0	0	0	0	0	0	0	0	74	1.58333	3	2	1.562	2.3414	50.3	Positive	20.9	Positive	0	12	13	12	1	0	N	0	Y	8	N	1	0.375	1.8	1.8
1075	2014 cohort	Y	F	0	0	0	1	0	1	0	0	0	0	0	0	0	0	0	70	2	1	2	1.9883	3.42	448	Positive	17.3	Positive	0.1	32	21	17	1	0	N	0	Y	8	N	0.5	0	5.1	5.2
1076	2014 cohort	Y	F	0	0	0	0	0	0	0	0	0	0	0	0	0	0	0	70	4.66667	2	1	1.114	1.5161	0	Negative	0	Negative	0	7	8	8	0	0	N	0	Y	4	Y	0.375	0.125	1.1	1.1
1077	2014 cohort	Y	F	0	0	0	0	0	0	0	0	0	0	0	0	1	0	0	63	50.5	4	3	1.828	3.3365	0.7	Negative	36.3	Positive	0	34	69	76	0	0	N	0	Y	4	N	1.375	1	7.7	7.7
1078	2014 cohort	Y	F	0	0	0	0	0	0	0	0	0	0	0	0	0	0	0	60	29.3333	3	2	1.002	1.4976	213	Positive	71.1	Positive	0	8	24	4	0	0	Y	5	Y	4	Y	0.375	0.125	0.6	0.6
1079	2014 cohort	Y	F	0	2	0	0	2	0	0	0	0	0	0	0	0	0	0	57	29.5	4	2	2.9904	3.7314	37.5	Positive	70.1	Positive	0.3	13	55	45	4	2	N	0	Y	8	N	1.625	0.875	11.8	12.1
1080	2014 cohort	Y	F	0	0	0	0	0	2	0	0	0	0	0	0	1	0	0	51	32.5833	4	3	2.802	3.4538	70.5	Positive	18.1	Positive	0	10	86	90	2	0	Y	2.5	N	0	Y	2.125	1.5	11.5	11.5
1081	2014 cohort	Y	M	0	0	0	0	0	0	0	0	0	0	0	0	0	0	0	72	3.5	1	1	1.226	1.8041	0	Negative	0	Negative	0	9	24	24	0	0	N	0	Y	6	N	0.75	0.125	1.9	1.9
1082	2014 cohort	Y	F	0	0	0	0	0	2	0	0	0	0	0	2	0	2	0	76	18.5	4	2	3.799	5.0118	3.2	Negative	87.9	Positive	0.9	31	56	70	4	2	Y	5	Y	8	N	1.125	0.25	15.6	16.5
1083	2014 cohort	Y	F	0	0	0	0	0	0	0	0	0	0	0	1	0	1	1	82	16.5	4	3	2.8316	4.1631	5.1	Positive	23.6	Positive	0.2	29	74	82	1	1	Y	2.5	Y	2	N	2.75	1	10.2	10.4
1084	2014 cohort	Y	F	0	0	0	0	1	0	0	0	0	0	0	0	0	0	0	76	4.66667	2	2	1.4	2.3173				.			3	7	0	1	Y	1	Y	8	Y	0.125	0	2.8	3.3
1085	2014 cohort	N	F	0	0	0	0	0	0	0	0	0	0	0	0	0	0	0	84	13.4167	3	3			500	Positive	103.1	Positive	0.1	37	77	70			Y	5	N	0	Y
1086	2014 cohort	N	F	0	0	0	0	0	0	0	0	0	0	0	0	0	0	0	62	12.8333	3	2			1400	Positive	790	Positive	1.5	55	53	54			N	0	Y	12	N
1087	2014 cohort	Y	F	0	0	0	0	0	0	0	0	0	0	0	0	0	0	0	72	3.5	2	1	1.0956	2.0532	4.9	Positive	0	Negative		17	5	6	0	0	Y	3	N	0	Y	0	0	0.5	0.7
1088	2014 cohort	Y	M	0	0	0	0	0	0	0	0	0	0	0	0	0	0	1	49	1.16667	1	2	1.4092	2.4748	0	Negative	0	Negative	0.6	23	21	20	0	0	N	0	Y	12	N	1	0.875	2.7	3.3
1089	2014 cohort	Y	F	0	0	0	0	0	0	0	0	0	0	0	0	0	0	0	63	2.16667	1	2	1.1063	1.9593	0	Negative	0	Negative	0.1	14	15	1	0	0	N	0	Y	6	Y	0.5	0.25	0.8	0.9
1090	2014 cohort	Y	F	0	0	0	0	0	0	0	0	0	0	0	0	0	0	0	24	1.66667	1	1	0.96	1.1266	0	Negative	0	Negative	0	5	0	0	0	0	N	0	Y	8	Y	0	0	0	0
1091	2014 cohort	Y	M	0	0	0	0	0	0	0	0	0	0	0	0	0	0	0	76	16.5833	3	3	1.632	2.6128	137	Positive	294.8	Positive	0	16	53	19	0	0	N	0	N	0	N	1.625	1.375	4.9	4.9
1092	2014 cohort	Y	F	0	0	0	0	0	0	0	1	0	0	0	0	0	0	0	65	8.41667	2	3	2.22	3.2833	380	Positive	65.3	Positive	0	18	79	77	0	1	N	0	Y	12	Y	0.75	0.5	8.8	8.8
1093	2014 cohort	Y	F	0	0	0	0	2	1	0	0	0	0	0	0	0	0	0	60	17.6667	4	2	3.1865	4.038	500	Positive	72.8	Positive	1	19	77	53	2	3	N	0	Y	8	Y	0.625	0.25	13.5	14.5
1094	2014 cohort	Y	F	0	2	0	0	2	0	0	1	0	0	0	1	0	1	0	73	11.75	3	3			31.9	Positive	106.3	Positive	0.5	42	85	84	9	2	Y	4	N	0	Y	3	2.875	21.1
1095	2014 cohort	Y	F	0	0	0	0	1	0	0	0	0	0	0	0	0	0	0	59	22.5833	3	2	1.6425	2.6113	283	Positive	45.1	Positive	0.3	18	2	2	1	0	Y	5	Y	6	N	1.25	0.75	1.8	2.1
1096	2014 cohort	Y	F	0	0	0	0	0	0	0	0	0	0	0	0	0	0	0	50	2.41667	1	1	1.1203	1.5816	5.4	Positive	28.8	Positive	0.1	8	15	13	0	0	N	0	Y	10	N	0	0	1.3	1.4
1097	2014 cohort	Y	F	0	0	0	0	0	0	0	0	0	0	0	0	0	0	0	47	11.4167	2	1			413	Positive	23.6	Positive	0	4	4	2	0	0	N	0	Y	12	Y	0.25	0	0.7
1098	2014 cohort	Y	M	0	0	0	0	0	0	0	1	0	0	0	0	0	0	0	74	1.75	2	2	3.0914	4.3743				.			66	59	1	1	N	0	Y	10	Y	1.25	1	8.3	11.9
1099	2014 cohort	Y	F	0	0	0	0	0	0	0	0	0	0	0	0	0	0	0	67	3.91667	3	1	1.2603	2.692	0	Negative	13.4	Negative	0.1	32	18	18	0	0	Y	2	Y	10	N	0.125	0.125	2	2.1
1100	2014 cohort	Y	F	0	0	0	0	0	0	0	0	0	0	0	1	0	1	0	71	17.5833	3	2	1.5823	2.6491	0	Negative	0	Negative	0.1	19	3	2	1	0	Y	5	N	0	N	1	0.375	2.4	2.5
1101	2014 cohort	Y	F	0	0	0	0	0	0	0	1	0	0	0	0	0	0	0	74	7.33333	3	2	2.828	4.0791	11.9	Positive	40.1	Positive	0.5	29	71	37	1	1	Y	5	N	0	Y	0.625	0.125	9.3	9.8
1102	2014 cohort	Y	F	0	0	0	0	0	2	0	0	0	0	0	0	0	0	0	45	5.75	2	2	1.7584	1.9582	4.6	Positive	80.8	Positive	0.3	6	42	18	0	2	N	0	Y	6	N	0.25	0	5.3	5.6
1103	2014 cohort	Y	F	0	0	0	0	0	0	0	0	0	0	0	0	0	0	0	59	5.5	4	2	1.246	2.3646	210	Positive	108.4	Positive	0.5	24	15	2	0	0	N	0	Y	6	Y	1.125	1.125	1.9	2.4
1104	2014 cohort	Y	M	0	0	0	0	0	0	0	0	0	0	0	0	0	0	0	45	5.91667	2	1	0.974	0.9844	41.8	Positive	0	Negative	0	3	1	2	0	0	N	0	Y	8	Y	0	0	0.5	0.5
1105	2014 cohort	Y	F	0	0	0	0	0	0	0	0	0	0	0	0	0	0	0	44	30.4167	4	2	1.2743	1.8181	77	Positive	156.6	Positive	0.1	9	18	8	0	0	N	0	Y	6	Y	1	0.375	2.3	2.4
1106	2014 cohort	Y	F	0	0	0	0	0	0	0	0	0	0	0	0	0	0	0	74	24.75	2	3	2.41	3.3306	0	Negative	0	Negative	1.6	24	74	65	0	0	Y	6	N	0	Y	2	0.75	8.8	10.4
1107	2014 cohort	Y	F	0	0	0	0	0	0	0	0	0	0	0	0	0	0	0	64	36.4167	4	1	1.3191	2.664	298	Positive	64.3	Positive	0.4	32	18	17	0	0	N	0	Y	10	Y	0.375	0	1.7	2.1
1108	2014 cohort	N	F	0	0	0	0	0	0	0	0	0	0	0	0	0	0	0	50	7.33333	1	1			39.4	Positive	25.8	Positive	0	11	2	4			Y	0.5	N	0	Y
1109	2014 cohort	Y	F	0	0	0	0	0	1	0	1	0	0	0	2	2	2	0	66	29.5833	4	3	4.1327	5.7408	500	Positive	7555	Positive	3.3	83	62	63	7	2	Y	3	N	0	Y	2.75	2	21.3	24.6
1110	2014 cohort	Y	F	0	0	0	0	0	1	0	0	0	0	0	0	2	0	0	58	3.83333	3	2	2.3523	2.8961	155	Positive	14	Negative	0.1	9	63	44	1	1	N	0	Y	6	Y	1	0.625	6.7	6.8
1111	2014 cohort	Y	F	0	0	0	0	0	0	0	0	0	0	0	0	0	0	0	54	22.5	4	2	1.3023	2.2036	103	Positive	218.4	Positive	0.1	15	18	16	0	0	N	0	Y	6	Y	0.375	0.125	2.2	2.3
1112	2014 cohort	Y	F	0	0	0	0	0	2	0	1	0	0	0	1	0	1	0	70	39.5	4	2	3.5484	3.3231	123	Positive	62.2	Positive	0.1	3	55	53	5	6	Y	5	Y	4	Y	1.875	1.125	20.2	20.3
1113	2014 cohort	Y	F	0	0	0	0	0	1	0	0	0	0	0	0	0	0	0	37	4.41667	1	2	2.1283	2.7458	281	Positive	8.6	Negative	0.1	10	32	40	1	0	Y	6	N	0	Y	0.125	0	5.3	5.4
1114	2014 cohort	Y	F	0	0	0	0	0	1	0	0	0	0	0	0	0	0	0	69	22.1667	4	2	1.4423	2.874	12.6	Positive	124.4	Positive	0.1	32	13	13	0	1	Y	1	N	0	Y	0.75	0.125	3.4	3.5
1115	2014 cohort	Y	F	0	0	0	0	0	1	0	0	0	0	0	0	1	0	0	44	15.0833	4	2	2.5796	3.6151	106	Positive	19.5	Positive	0.2	19	49	60	1	1	N	0	N	0	Y	0.125	0	8.5	8.7
1116	2014 cohort	Y	F	0	2	0	0	0	1	1	2	0	0	0	0	0	1	0	64	114.917	4	2	3.4801	4.708	114	Positive	87.6	Positive	0.6	29	73	80	3	3	N	0	N	0	Y	1.75	1	15.7	16.3
1117	2014 cohort	Y	F	0	0	0	0	0	0	0	0	0	0	0	0	0	0	0	35	4.5	1	1	1.1236	1.9453	636	Positive	430.9	Positive	0.2	14	13	17	0	0	N	0	N	0	Y	0	0	0.8	1
1118	2014 cohort	Y	F	0	0	0	0	0	0	0	0	0	0	0	0	0	0	0	45	8	2	1	0.96	1.3621	350	Positive	40.7	Positive	0	7	0	0	0	0	N	0	Y	4	Y	0	0	0	0
1119	2014 cohort	Y	F	0	0	0	0	0	0	0	0	2	0	0	0	0	0	0	59	11.0833	2	3	2.816	2.8264	1.4	Negative	15.4	Positive	0	4	62	55	2	1	Y	3	Y	4	Y	1.75	1.375	10.2	10.2
1120	2014 cohort	Y	F	0	0	0	0	0	0	0	0	0	0	0	0	0	0	0	66	17.6667	4	2	1.7783	2.881	13.7	Positive	53.9	Positive	0.1	20	64	59	0	0	N	0	Y	12	Y	1	1	5.8	5.9
1121	2014 cohort	Y	F	0	0	0	0	0	0	0	1	0	0	0	0	0	0	1	60	9.66667	3	2	2.2996	3.1213	70.7	Positive	35.6	Positive	0.2	14	47	49	1	0	N	0	Y	6	N	0.75	0.375	8.3	8.5
1122	2014 cohort	Y	M	0	0	0	0	0	0	0	0	0	0	0	0	0	0	0	73	2.08333	2	1	0.988	2.2228	270	Positive	16.3	Positive	0	23	16	1	0	0	Y	3	Y	10	Y	0	0	0.2	0.2
1123	2014 cohort	Y	F	0	0	0	0	0	0	0	0	0	0	0	0	0	0	0	67	70.5	3	1	1.1623	1.5301	0	Negative	0	Negative	0.1	7	16	13	0	0	Y	5	Y	12	Y	0.375	0	1.9	2
1124	2014 cohort	Y	F	0	2	0	0	0	2	0	0	0	0	0	2	1	2	0	65	9	3	2	3.424	4.6588	4.2	Negative	34.9	Positive	0	23	60	63	4	4	Y	5	Y	6	Y	0.75	0	17.4	17.4
1125	2014 cohort	Y	F	0	0	0	0	0	0	0	0	0	0	0	0	0	0	0	58	2.08333	2	2	1.0363	1.6538	132	Positive	35.1	Positive	0.1	10	3	5	0	0	N	0	Y	6	N	0.375	0	0.3	0.4
1126	2014 cohort	Y	F	0	0	0	0	0	1	0	0	0	0	0	0	0	0	0	69	16.6667	4	3			176	Positive	28.7	Positive	0	14	34	24	0	1	N	0	N	0	Y	1.875	1.125	4.5
1127	2014 cohort	Y	F	0	0	0	0	0	0	0	0	0	0	0	0	0	0	0	72	7.25	2	2	1.282	2.7028	0	Negative	0	Negative	0	25	23	19	0	0	Y	10	N	0	N	0.875	0.5	2.4	2.4
1128	2014 cohort	Y	F	0	0	0	0	0	0	0	0	0	0	0	0	0	0	0	66	33.5	4	2			3.6	Negative	41.4	Positive	0	16	13	6	0	0	Y	3	N	0	Y	0.25	0	1.7
1129	2014 cohort	Y	F	0	0	0	0	0	1	0	0	0	0	0	0	0	0	0	76	14.6667	4	2	1.968	1.777	36.8	Positive	8.2	Negative		3	23	28	0	1	N	0	N	0	Y	0.625	0.25	7.8	7.8
1130	2014 cohort	Y	F	0	1	0	0	0	0	1	2	1	0	0	2	0	3	0	89	8.75	3	2	3.5196		178	Positive	92	Positive	0	23	50	50	7	1	N	0	N	0	Y	1.625	0.75	15.7	15.7
1131	2014 cohort	Y	F	0	0	0	0	0	0	0	0	0	0	0	0	0	0	0	59	14.4167	2	2			185	Positive	117.8	Positive	0.3	22	28	26	0	0	Y	1	Y	8	Y	0.75	0.25	3
1132	2014 cohort	Y	M	0	0	0	0	0	1	0	0	0	0	0	0	0	0	0	83	23.4167	4	2	2.2403	3.1868	500	Positive	126.2	Positive	0.1	16	28	47	1	1	Y	5	Y	10	Y	1.375	0.5	5.5	5.6
1133	2014 cohort	N	M	0	0	0	0	0	0	0	0	0	0	0	0	0	0	0	80	6.75	3	2			305	Positive	18.6	Positive		12	53	80			Y	5	Y	4	Y
1134	2014 cohort	Y	F	0	0	0	0	0	0	0	0	0	0	0	0	0	0	0	61	5.25	1	1	1.1656	2.6287	55.1	Positive	37	Positive	0.2	34	26	5	0	0	N	0	N	0	Y	0	0	1.5	1.7
1135	2014 cohort	Y	F	0	0	0	0	0	0	0	0	0	0	0	0	0	0	0	65	17.6667	3	1	1.492	2.468	487	Positive	93.6	Positive	2.9	32	2	1	0	0	Y	5	Y	4	N	0	0	0.9	3.8
1136	2014 cohort	Y	F	0	0	0	0	0	0	0	0	0	0	0	0	0	0	0	70	56.4167	4	2	1.4563	1.8241	0.9	Negative	0	Negative	0.1	7	55	54	0	0	Y	3	Y	4	Y	1.25	1	3.4	3.5
1137	2014 cohort	Y	F	0	1	0	0	0	0	0	0	0	0	0	1	0	1	0	81	38.5	1	3	2.774	4.1465	0	Negative	0	Negative	0	28	70	83	2	0	N	0	N	0	Y	1.125	0.875	10.3	10.3
1138	2014 cohort	Y	F	0	0	0	0	0	0	0	0	0	0	0	0	0	0	0	78	37.5	4	3	1.2463	2.6328	500	Positive	396.7	Positive	0.1	30	27	17	0	0	N	0	Y	4	N	2.5	2.25	2.7	2.8
1139	2014 cohort	Y	M	0	0	0	0	0	0	0	0	0	0	0	0	0	0	1	75	23.5833	4	2	1.8675	3.0388	41.5	Positive	246.5	Positive	1	30	32	30	0	0	N	0	Y	4	N	2	0.875	4.9	5.9
1140	2014 cohort	Y	F	0	0	0	0	0	0	0	0	0	0	0	0	2	0	0	78	22.8333	3	2	1.1483	2.9332	122	Positive	63.4	Positive	0.1	53	67	69	0	0	N	0	Y	8	Y	1.5	0.375	1.2	1.3
1141	2014 cohort	Y	F	0	1	0	0	0	0	0	0	0	0	0	0	0	0	1	77	42.75	4	2	2.4531	3.9365	114	Positive		.		39	70	51	1	0	N	0	Y	6	N	0.875	0.625	8.1	8.5
1142	2014 cohort	Y	M	0	1	0	0	0	1	0	0	0	0	0	0	0	0	0	55	2.83333	1	1	2.5653	4.0403	500	Positive		.	2.1	58	9	5	2	1	Y	5	Y	14	Y	0	0	5.2	7.3
1143	2014 cohort	Y	F	0	0	0	0	0	0	0	0	0	0	0	1	0	1	0	84	4.91667	2	1	1.7643	1.8966	0	Negative	0	Negative	0.1	5	12	9	1	0	N	0	Y	6	N	1	0.5	3	3.1
1144	2014 cohort	Y	F	0	0	0	0	0	0	0	0	0	0	0	0	0	0	0	37	4.08333	1	1	1.002	1.4041	3.6	Negative	12	Negative	0	7	7	0	0	0	N	0	Y	10	Y	0.125	0.125	1	1
1145	2014 cohort	Y	F	0	0	0	0	0	0	0	2	0	0	0	0	0	0	0	58	7.91667	4	1	1.7016	3.2923	108	Positive	55.4	Positive	0.2	42	26	8	0	2	Y	105	Y	12	Y	0.25	0	4.8	5
1146	2014 cohort	Y	F	0	0	0	0	1	0	0	0	0	0	0	0	0	0	0	66	2.66667	2	2	1.422	0.462	100	Positive	9.8	Negative	0	3	15	18	0	1	Y	3	Y	10	Y	0.125	0	3	3
1147	2014 cohort	Y	F	0	0	0	0	0	1	0	0	0	0	0	0	0	0	0	78	10.4167	4	3	2.234	2.043	105	Positive	0	Negative	0	3	58	58	1	0	Y	7	N	0	Y	1.875	1.25	6.8	6.8
1148	2014 cohort	Y	F	0	0	0	0	1	0	0	1	0	0	0	0	0	0	0	65	4.83333	2	1	1.9898	2.9408	327	Positive	11.6	Negative	1.2	23	32	21	0	2	N	0	N	0	Y	0.375	0.125	5.6	6.8
1149	2014 cohort	Y	F	0	0	0	0	0	0	0	0	0	0	0	0	0	0	0	67	3.66667	1	1	1.128	1.9074	0	Negative	0	Negative	0	12	15	5	0	0	Y	3	Y	6	Y	0	0	1.2	1.2
1150	2014 cohort	Y	F	0	1	0	0	2	1	0	0	0	0	0	0	0	0	2	60	15.3333	3	2	2.8626	4.0616	322	Positive	211.1	Positive	0.2	24	26	27	2	3	Y	5	Y	4	N	0.625	0.625	12.7	12.9
1151	2014 cohort	Y	F	0	1	0	0	2	1	0	1	0	0	0	0	0	0	0	65	10.5833	3	3	4.2714	5.5279	0	Negative	0	Negative	1.5	38	74	75	6	6	Y	10	N	0	Y	2.5	2.14286	24.3	25.8
1152	2014 cohort	Y	F	0	0	0	0	0	0	0	2	0	0	0	1	0	1	0	49	7.16667	3	1	1.9579	3.0212	1050	Positive	394.9	Positive	0	18	2	2	3	0	N	0	N	0	N	0.25	0	4	4
1153	2014 cohort	Y	F	0	0	0	0	0	1	0	0	0	0	0	0	0	0	0	56	2.16667	2	1	1.4283	2.3748	91.7	Positive	0	Negative	0.1	16	12	12	0	1	Y	6	N	0	Y	0	0	2.3	2.4
1154	2014 cohort	Y	F	0	0	0	0	0	1	0	0	0	0	0	0	0	0	0	56	2.16667	2	1	1.4283	2.3748				.			12	12	0	1	Y	6	N	0	Y	0	0	2.3	2.4
1155	2014 cohort	Y	F	0	0	0	0	0	0	0	0	0	0	0	0	0	0	0	76	2.91667	1	2	1.1483	2.251	500	Positive	76.6	Positive	0.1	10	28	26	0	0	N	0	Y	8	Y	0.125	0	1.1	1.2
1156	2014 cohort	Y	F	0	0	0	0	0	0	0	0	0	0	0	0	0	0	0	65	29.6667	4	2	1.072	1.9075	42.5	Positive	78.4	Positive	0	13	21	16	0	0	N	0	Y	6	Y	0.625	0.125	0.8	0.8
1157	2014 cohort	Y	F	0	0	0	0	1	1	0	0	0	0	0	0	0	0	0	79	5.83333	3	3	3.3191	5.2218	272	Positive	100.6	Positive	0.4	71	7	7	2	2	N	0	Y	4	Y	1.125	0.375	13.4	13.8
1158	2014 cohort	Y	M	0	0	0	0	0	0	0	0	0	0	0	0	0	0	0	78	6.5	1	1	1.0923	1.8935	500	Positive	614.9	Positive	0.1	13	5	6	0	0	N	0	Y	6	N	0	0	1.1	1.2
1159	2014 cohort	Y	F	0	0	0	0	0	0	0	0	0	0	0	0	0	0	0	72	2.41667	1	2	1.1343	2.566	500	Positive	308	Positive	0.1	32	26	13	0	0	N	0	N	0	Y	0.25	0	1	1.1
1160	2014 cohort	Y	F	0	0	0	0	0	0	0	0	0	0	0	0	0	0	0	67	1.25	1	1	0.974	1.8613	279	Positive	0	Negative	0	14	1	1	0	0	N	0	Y	8	Y	0	0	0.1	0.1
1161	2014 cohort	Y	F	0	0	0	0	0	0	0	0	0	0	0	0	0	0	0	64	7.16667	4	1	1.058	1.7098	83.9	Positive	16.6	Positive	0	10	6	3	0	0	N	0	Y	8	Y	0.125	0.125	0.7	0.7
1162	2014 cohort	Y	F	0	0	0	0	0	0	0	0	0	0	0	0	0	0	0	47	11.75	2	2			139	Positive	982.7	Positive	0.1	40	13	8	0	0	N	0	N	0	Y	0.125	0.125	1.1
1163	2014 cohort	Y	F	0	0	0	0	0	2	0	0	0	0	0	0	0	0	0	62	13.3333	4	2	2.9435	4.5882	18.6	Positive	153.8	Positive	0.7	59	48	33	2	2	N	0	N	0	Y	1.25	1	10.9	11.9
1164	2014 cohort	Y	M	0	0	0	0	0	1	2	0	0	0	0	0	0	2	0	67	14	4	2	3.134	4.3149	381	Positive	138.7	Positive	3.1	44	68	70	1	1	Y	2.5	N	0	Y	0.125	0	9.5	12.6
1165	2014 cohort	Y	M	0	0	0	0	0	0	0	1	0	0	0	0	0	0	0	64	3	1	1	1.7685	3.2416	440	Positive	663	Positive	0.3	37	20	43	1	0	Y	5	N	0	Y	0	0	2.8	3.1
1166	2014 cohort	Y	M	0	2	0	0	0	2	0	0	1	0	0	1	0	1	2	37	10.5833	3	2	3.0537	3.6915				.			22	34	5	2	Y	2	Y	8	Y	1	1	10.7	11.7
1167	2014 cohort	Y	F	0	0	0	0	0	0	0	0	0	0	0	0	0	0	1	46	3.66667	2	1	1.072	1.6501	61.7	Positive	105.4	Positive	0	9	75	13	0	0	N	0	Y	10	N	0	0	1	1
1168	2014 cohort	Y	M	0	0	0	0	1	1	0	2	0	0	0	1	0	1	2	70	5.58333	3	2	2.3227	3.7727	288	Positive	90.2	Positive	1.3	48	31	23	0	7	Y	10	Y	6	Y	1.625	1.125	11.6	12.9
1169	2014 cohort	Y	F	0	0	0	0	0	0	0	0	0	0	0	0	0	0	0	55	1.83333	1	2	1.1903	1.7341	0	Negative	0	Negative	0.1	9	18	11	0	0	Y	1	Y	12	Y	0.625	0.125	1.4	1.5
1170	2014 cohort	Y	F	0	2	0	0	2	1	2	2	0	0	1	1	2	3	0	66	9.5	4	3	4.9974	6.5416	14.9	Positive		.			47	44	10	10	Y	3.5	N	0	Y	2.25	1.5	33.4	36.4
1171	2014 cohort	N	F	0	0	0	0	0	0	0	0	0	0	0	0	0	0	0	45	2.75	2	1			9.8	Positive	16.9	Positive	0	7	4	0			N	0	Y	10	N
1172	2014 cohort	Y	F	0	0	0	0	0	0	0	0	0	0	0	0	0	0	0	69	114.5	3	1	1.016	2.6023	9.3	Positive	11.9	Negative	0	34	3	2	0	0	Y	2	Y	6	Y	0	0	0.7	0.7
1173	2014 cohort	Y	M	0	0	0	0	0	0	0	0	0	0	0	0	0	0	0	47	3.08333	1	2	1.4311	1.8881	99.4	Positive	18.3	Positive	0.4	9	23	67	0	0	N	0	Y	14	N	0.375	0	2.5	2.9
1174	2014 cohort	Y	F	0	0	0	0	0	0	0	0	0	0	0	0	0	0	0	63	22.1667	4	1	1.5436	2.8505	37	Positive	25.7	Positive	0.2	28	40	15	0	0	N	0	Y	10	N	0.25	0.125	4.1	4.3
1175	2014 cohort	Y	F	0	0	0	0	0	0	0	0	0	0	0	1	0	1	0	38	22.0833	4	2	1.66	1.6704	159	Positive	12.5	Negative	0	4	13	5	1	0	N	0	Y	8	N	0.875	0.25	3.5	3.5
1176	2014 cohort	Y	F	0	0	0	0	0	0	0	0	0	0	0	0	0	0	0	51	114.333	2	1			79.9	Positive	14.5	Negative	0	11	29	26	0	0	Y	3	Y	8	N	0	0	3.7
1177	2014 cohort	Y	M	0	0	0	0	0	0	0	0	0	0	0	0	0	0	0	73	0.75	1	1	1.016	1.3102	0	Negative	0	Negative	0	6	3	0	0	0	Y	4	Y	10	N	0	0	0.4	0.4
1178	2014 cohort	Y	F	0	0	0	0	0	0	0	0	0	0	0	0	0	0	0	41	10.5833	2	1	1.128	2.3317	108	Positive	15.7	Positive	0	22	16	16	0	0	N	0	Y	6	Y	0	0	2	2
1179	2014 cohort	Y	F	0	0	0	0	0	0	0	2	0	0	0	0	0	0	0	73	14.6667	4	2	1.8523	2.8812	38.8	Positive	18.3	Positive	0.1	18	35	38	0	2	N	0	Y	8	Y	1.5	0.75	6.6	6.7
1180	2014 cohort	Y	F	0	0	0	0	0	1	0	2	0	0	0	0	0	0	0	70	20.5	3	2	1.8521	2.9154	112	Positive	293.3	Positive	0	18	21	5	0	5	N	0	Y	6	N	0.25	0	8.6	8.6
1181	2014 cohort	Y	M	0	0	0	0	0	1	0	0	0	0	0	0	0	0	0	69	1.41667	1	2	2.4342	3.9387	411	Positive	43.2	Positive	4.6	82	7	4	1	1	Y	5	N	0	Y	0	0	3.2	7.8
1182	2014 cohort	Y	F	0	0	0	0	0	2	0	0	0	0	0	0	0	0	0	61	9.58333	3	2	2.1032	3.1986	1	Negative	30.9	Positive	0.6	24	11	9	2	0	N	0	Y	6	N	0.5	0	4.7	5.3
1183	2014 cohort	Y	F	0	0	0	0	0	0	0	1	0	0	0	0	0	0	0	63	44.75	4	1	1.856	2.2581	4.6	Positive	157.4	Positive	0	7	6	6	1	1	N	0	Y	2	N	0.375	0.125	3.4	3.4
1184	2014 cohort	Y	F	0	0	0	0	0	1	0	0	0	0	0	0	1	0	0	60	31.3333	3	1	2.0058	3.3544	113	Positive		.	2.3	50	24	43	0	1	N	0	Y	10	Y	0	0	5.1	7.4
1185	2014 cohort	Y	F	0	0	0	0	1	0	0	0	0	0	0	1	2	1	0	65	40.5833	4	2	2.1643	3.1532	2.7	Negative	40.4	Positive	0.1	17	46	27	2	0	N	0	Y	4	Y	1.5	0.875	8.2	8.3
1186	2014 cohort	Y	M	0	0	0	0	0	0	0	0	0	0	0	0	0	0	0	62	3.08333	1	1	1.0503	1.5941	0	Negative	0	Negative	0.1	9	5	3	0	0	N	0	Y	12	Y	0	0	0.4	0.5
1187	2014 cohort	Y	F	0	1	0	0	0	1	0	0	0	0	0	0	0	0	0	80	11.5833	3	2	2.6776	4.1983	500	Positive	101.1	Positive	0.2	38	65	59	1	1	Y	2.5	Y	6	Y	2.5	1.875	9.1	9.3
1188	2014 cohort	Y	F	0	0	0	0	0	0	0	0	0	0	0	0	0	0	0	72	19.75	3	1	1.0685	2.2088	325	Positive	26.9	Positive	0.3	23	1	1	0	0	N	0	Y	6	N	0	0	0.2	0.5
1189	2014 cohort	Y	F	0	0	0	0	1	0	0	1	0	0	0	0	0	0	0	72	23.5833	4	1	2.4916	4.0992	212	Positive	219.7	Positive	0.8	53	25	17	1	2	N	0	Y	8	N	0	0	7.3	8.1
1190	2014 cohort	Y	F	0	0	0	0	0	1	0	0	0	0	0	1	0	1	0	77	19	4	2	2.0343	3.6222	500	Positive	253.4	Positive	0.1	40	33	32	0	2	N	0	Y	4	Y	1	0.75	7.9	8
1191	2014 cohort	Y	F	0	0	0	0	0	0	0	0	0	0	1	0	0	0	2	63	16.75	4	2	1.3583	2.6965	0	Negative	0	Negative	0.1	28	49	38	0	0	N	0	Y	4	N	1.125	0.625	3.9	4
1192	2014 cohort	Y	F	0	0	0	0	0	0	0	1	1	0	0	0	0	0	0	57	2.66667	2	2	2.074	2.3682	0	Negative	0	Negative	0	6	6	5	2	1	N	0	Y	12	Y	0.5	0	5.2	5.2
1193	2014 cohort	Y	M	0	0	0	0	2	1	0	2	1	0	0	1	0	1	0	74	10.5833	4	3	3.959	5.2405	3.5	Negative	1054.9	Positive	0.2	27	68	3	3	10	Y	5	Y	4	Y	1.875	1.625	26.4	26.6
1194	2014 cohort	Y	F	0	0	0	0	0	0	0	1	0	0	1	0	0	0	0	65	7.16667	2	1	2.3236	3.0928	199	Positive	22.6	Positive	0.3	41	13	2	0	2	N	0	Y	16	N	1.625	1.125	8.8	9.6
1195	2014 cohort	Y	F	0	0	0	0	0	0	0	0	0	0	0	0	0	0	0	65	6.16667	2	2	1.38	2.517	44.4	Positive	86.3	Positive	0	20	36	29	0	0	Y	5	N	0	Y	0.875	0.25	3.6	3.6
1196	2014 cohort	Y	M	0	0	0	0	0	0	0	0	0	0	0	0	0	0	0	60	10.4167	1	1	1.0643	1.6818	79.4	Positive	655.7	Positive	0.1	10	20	3	0	0	N	0	Y	10	N	0	0	0.5	0.6
1197	2014 cohort	Y	M	0	0	0	0	0	0	0	0	0	0	0	2	0	2	0	84	2.08333	3	2	2.6024	3.4888	0	Negative	17.1	Positive	0.3	16	53	53	2	0	Y	2.5	N	0	N	1.5	1	8.5	8.8
1198	2014 cohort	Y	F	0	0	0	0	1	0	0	0	0	0	0	2	0	2	0	53	3.66667	3	2	2.4624	3.4312	10.6	Positive	30.4	Positive	0.5	18	18	33	3	2	N	0	Y	6	Y	0.5	0.25	8.3	8.6
1199	2014 cohort	Y	F	0	0	0	0	0	0	0	0	0	0	0	0	0	0	0	67	10.75	1	1			0	Negative	0	Negative	0	10	11	8	0	0	N	0	Y	2	N	0	0
1200	2014 cohort	Y	F	0	0	0	0	0	0	0	0	0	0	0	0	0	0	0	33	13.4167	3	2	1.366	1.3764	500	Positive	281.6	Positive	0	4	27	13	0	0	Y	15	N	0	Y	0.875	0.625	3.5	3.5
1201	2014 cohort	Y	F	0	0	0	0	1	0	0	0	1	0	0	0	2	0	0	50	30.9167	4	3	3.0985	3.5821	19	Positive	0	Negative	0.3	9	61	62	4	0	Y	3	Y	12	N	2.5	2	13.6	13.9
1202	2014 cohort	Y	F	0	1	0	0	0	0	0	0	0	0	0	0	0	0	0	66	2.5	3	2	2.444	3.0221	56.8	Positive	37.4	Positive	0	9	65	66	1	0	N	0	Y	8	Y	0.5	0.125	8.6	8.6
1203	2014 cohort	Y	M	0	1	0	0	0	1	0	1	0	0	0	0	0	0	0	76	0.833333	2	2	3.402	4.4058	141	Positive	9.7	Negative	0.9	23	62	58	3	3	Y	5	Y	4	Y	2.75	2.14286	13.9	14.8
1204	2014 cohort	Y	F	0	0	0	0	0	0	0	0	0	0	0	2	0	2	0	68	3.91667	1	2	2.7803	3.5254	315	Positive	43.6	Positive	0.1	12	55	59	2	1	N	0	Y	6	Y	0.75	0.25	8.6	8.7
1205	2014 cohort	Y	F	0	0	0	0	1	1	0	0	0	0	0	0	0	0	0	65	10.75	4	1	2.4311	3.9082	46.3	Positive	89	Positive	1.4	51	2	2	2	1	Y	5	Y	6	N	0.375	0	5.6	7
1206	2014 cohort	Y	F	0	0	0	0	0	0	0	0	0	0	0	0	0	0	0	81	31.5833	4	3	1.814	2.7013	4.5	Positive	11.2	Negative	0	14	44	39	0	0	N	0	N	0	N	2.125	1.25	6.1	6.1
1207	2014 cohort	Y	F	0	0	0	0	0	0	0	0	0	0	0	0	0	0	0	67	114.583	1	2	1.5403	2.2854	7.1	Positive	44.3	Positive	0	13	43	44	0	0	Y	1	Y	6	Y	1	0.875	4.6	4.7
1208	2014 cohort	Y	F	0	0	0	0	0	0	0	0	0	0	0	0	0	0	0	44	3.08333	1	2	1.38	1.8756	500	Positive	177.9	Positive	0	17	30	30	0	0	N	0	N	0	Y	0.375	0.125	3.5	3.5
1209	2014 cohort	Y	F	0	0	0	0	0	0	0	0	0	0	0	0	0	0	0	42	6.91667	2	1	1.156	1.1664	9.4	Positive	0	Negative	0	4	19	11	0	0	N	0	Y	6	Y	0.125	0	1.7	1.7
1210	2014 cohort	Y	F	0	0	0	0	0	0	0	0	0	0	0	0	0	0	0	36	3.33333	2	1	1.086	1.9733	33	Positive	53.6	Positive	0	14	10	11	0	0	N	0	Y	12	Y	0.125	0	1.2	1.2
1211	2014 cohort	Y	M	0	0	0	0	0	0	0	0	2	0	0	0	1	0	0	66	5	3	2	3.8236		380	Positive	1606.1	Positive		35	52	62	3	5	Y	10	N	0	Y	2.375	1.875	16.9	18.6
1212	2014 cohort	Y	F	0	0	0	0	0	0	0	0	0	0	0	0	0	0	0	57	2.25	2	1	0.974	2.0751	56.7	Positive	33.7	Positive	0	19	1	1	0	0	N	0	Y	10	Y	0.375	0	0.1	0.1
1213	2014 cohort	Y	F	0	0	0	0	0	0	0	0	0	0	0	0	0	0	0	19	10.9167	1	1	0.96	0.4852	0	Negative	22.2	Positive	0	3	1	0	0	0	N	0	Y	8	Y	0	0	0	0
1214	2014 cohort	Y	F	0	0	0	0	0	0	0	0	0	0	0	0	0	0	0	73	4.5	2	2	1.5238	2.8263	500	Positive	119.1	Positive	1.2	38	13	11	0	0	Y	3	Y	8	N	1	0.857143	2	3.2
1215	2014 cohort	Y	M	0	0	0	0	0	0	0	0	0	0	0	0	0	0	0	50	10.1667	1	1	1.0083	1.4696	133	Positive	33.9	Positive	0.1	8	4	8	0	0	N	0	Y	12	N	0	0	0.1	0.2
1216	2014 cohort	Y	F	0	0	0	0	0	0	0	0	0	0	0	0	0	0	0	60	2.58333	1	1	1.0643	1.8094	500	Positive	73	Positive	0.1	12	9	0	0	0	N	0	Y	8	N	0	0	0.7	0.8
1217	2014 cohort	Y	M	0	0	0	0	0	0	0	0	0	0	0	0	2	0	0	63	28.0833	3	2	1.8903	2.2581	160	Positive	103.8	Positive	0.1	7	66	69	0	0	Y	7.5	Y	8	Y	1	0.75	7.1	7.2
1218	2014 cohort	Y	M	0	0	0	0	1	0	0	0	0	0	0	0	0	0	0	64	34.3333	2	2			5.6	Positive	24.4	Positive	0	6	35	24	0	1	N	0	Y	10	Y	0	0	4.2
1219	2014 cohort	Y	F	0	0	0	0	1	1	0	0	0	0	0	0	0	0	0	75	34.5833	4	2	3.0003	3.1326	65.4	Positive	18.6	Positive	0.1	5	64	68	1	2	Y	5	Y	10	N	1.5	0.875	11.3	11.4
1220	2014 cohort	Y	F	0	0	0	0	1	0	0	0	0	0	0	1	0	1	2	69	27.9167	4	2	2.1223	3.6167	243	Positive	55.9	Positive	0.1	35	9	7	2	1	N	0	Y	8	Y	1.875	1.25	5.4	5.5
1221	2014 cohort	Y	F	0	0	0	0	0	0	0	0	0	0	0	0	0	0	0	36	5.91667	2	1	1.1483	1.7658	112	Positive	231.9	Positive	0	12	15	8	0	0	N	0	N	0	Y	0	0	1.4	1.5
1222	2014 cohort	Y	F	0	0	0	0	0	0	0	2	0	0	0	0	2	0	0	66	53.8333	4	2	2.1076	2.62	17.5	Positive	30.4	Positive	0.2	9	63	63	0	2	N	0	N	0	N	1.25	1	8.5	8.7
1223	2014 cohort	Y	F	0	0	0	0	0	0	0	0	0	0	0	0	0	0	0	36	3.16667	1	1	0.974	1.3761	9.2	Positive	177.1	Positive	0	7	1	1	0	0	N	0	N	0	Y	0	0	0.2	0.2
1224	2014 cohort	Y	F	0	0	0	0	0	0	0	0	0	0	0	0	0	0	0	71	4.5	2	2	1.352	2.1314	68	Positive	15.7	Positive	0	17	36	26	0	0	N	0	Y	6	Y	0.25	0.125	3.6	3.6
1225	2014 cohort	Y	F	0	0	0	0	1	1	0	0	0	0	0	0	0	0	0	76	34.5	4	3	2.6225	3.994	143	Positive	38	Positive	0.3	32	57	57	1	1	Y	2	Y	6	Y	3	1.875	8.2	8.5
1226	2014 cohort	Y	F	0	0	0	0	0	0	0	0	0	0	0	0	0	0	0	43	8.33333	2	1	0.974	1.5521	105	Positive	15	Positive	0	9	1	1	0	0	N	0	Y	6	N	0	0	0.1	0.1
1227	2014 cohort	Y	F	0	0	0	0	0	0	0	0	0	0	0	0	0	0	0	73	2.5	1	1	1.058	1.9453	332	Positive	209.2	Positive	0	14	4	4	0	0	N	0	N	0	Y	0	0	0.7	0.7
1228	2014 cohort	Y	F	0	0	0	0	0	0	0	0	0	0	0	0	0	0	0	46	4.08333	1	1	1.03	1.9173	0	Negative	0	Negative	0	11	7	8	0	0	N	0	Y	8	N	0	0	0.5	0.5
1229	2014 cohort	Y	F	0	0	0	0	0	0	0	0	0	0	0	0	0	0	0	43	7.41667	1	2	2.075	2.9473	14.4	Positive	44.1	Positive	0.7	18	68	71	0	0	N	0	Y	10	Y	0.75	0	6.8	7.5
1230	2014 cohort	Y	F	0	1	0	0	0	0	0	0	0	0	0	0	0	0	0	71	0.916667	2	2	1.9183	2.7195	1.3	Negative	14.3	Negative	0.1	13	39	42	1	0	N	0	Y	8	Y	1	0.5	4.8	4.9
1231	2014 cohort	Y	M	0	0	0	0	0	1	0	1	1	0	0	0	0	0	0	65	6.33333	3	3	3.2029	3.2133	12	Positive	23.7	Positive	0	4	79	68	2	3	Y	9	Y	16	Y	2.625	2.125	14.2	14.2
1232	2014 cohort	Y	F	0	0	0	0	0	0	0	0	0	0	0	0	0	0	0	70	26.5	4	2	1.0083	1.2682	119	Positive	58.8	Positive	0.1	6	1	1	0	0	N	0	Y	4	Y	0.875	0.5	0.2	0.3
1233	2014 cohort	Y	F	0	0	0	0	0	1	0	0	0	0	0	0	0	0	0	73	19.75	3	1	1.6425	2.685	471	Positive	108.6	Positive	0.3	20	2	2	1	0	N	0	N	0	Y	0.375	0	1.7	2
1234	2014 cohort	N	F	0	0	0	0	0	0	0	0	0	0	0	0	0	0	0	66	24.5833	4	2			500	Positive	166.1	Positive	1.7	42	36	35			N	0	N	0	N
1235	2014 cohort	Y	F	0	0	0	0	0	0	0	0	0	0	0	0	0	0	0	77	3.75	1	1	1.0223	1.7065	18.8	Positive	113	Positive	0.1	11	1	1	0	0	N	0	Y	4	N	0	0	0.2	0.3
1236	2014 cohort	Y	F	0	0	0	0	0	0	0	0	0	0	0	0	0	0	0	46	24.5833	4	2	1.5556	3.1492	32.6	Positive	54.1	Positive	2	67	39	15	0	0	Y	3	Y	10	N	1.75	0.625	1.8	3.5
1237	2014 cohort	Y	M	0	1	0	0	0	0	0	1	0	0	0	0	0	0	1	63	14.5833	1	3	3.0915	3.833	49.6	Positive	88.1	Positive	2	20	74	74	1	1	N	0	Y	8	Y	0.375	0.375	10.2	12.2
1238	2014 cohort	Y	F	0	0	0	0	0	0	0	2	0	0	0	0	0	0	0	70	30.4167	4	2	2.2576	3.8142	2	Negative	230.3	Positive	0.2	40	50	16	0	4	N	0	N	0	Y	0.375	0	11.2	11.4
1239	2014 cohort	Y	F	0	0	0	0	0	0	0	0	0	0	0	0	0	0	0	62	11.75	2	1			31.5	Positive	23.4	Positive	0	7	5	7	0	0	N	0	N	0	Y	0.125	0	0.3
1240	2014 cohort	Y	F	0	0	0	0	0	0	0	1	1	0	0	0	0	0	0	69	12.9167	3	1	2.0575	3.0726	230	Positive	72.2	Positive	1	24	6	9	2	0	N	0	Y	6	N	0.375	0.125	3.3	4.3
1241	2014 cohort	Y	F	0	1	0	0	0	0	0	0	0	0	0	0	0	0	0	75	2.66667	1	2	2.4223	3.8965	38.7	Positive	43.7	Positive	0.1	34	54	66	1	0	N	0	N	0	Y	0.875	0.375	7.5	7.6
1242	2014 cohort	Y	F	0	0	0	0	0	1	0	0	0	0	0	1	1	1	0	62	8.58333	4	2	2.48	3.4156	3.4	Negative	0	Negative	0	15	41	54	2	1	N	0	Y	10	N	0.125	0	8	8
1243	2014 cohort	Y	M	0	2	0	0	0	2	1	1	0	0	0	0	0	1	0	75	13.5	3	2	4.2525		165	Positive	149.5	Positive	1.1	50	34	33	5	3	Y	11	N	0	N	2.125	1.875	19.2	21.3
1244	2014 cohort	Y	F	0	0	0	0	0	0	0	2	1	0	0	0	0	0	0	76	18.3333	2	2			37.9	Positive	326.7	Positive	2.3	100	23	18	3	2	N	0	N	0	Y	2.125	1.375
1245	2014 cohort	Y	M	0	0	0	0	0	0	0	0	0	0	0	0	0	0	0	60	3.33333	1	2	1.1936	1.5301	0	Negative	0	Negative	0.2	7	18	12	0	0	N	0	Y	2	N	0.625	0.142857	1.2	1.4
1246	2014 cohort	Y	F	0	1	0	0	0	0	0	1	0	0	0	0	0	0	0	70	18.5	4	1	1.9356	2.8932	0	Negative	14.1	Negative	0.2	17	12	1	1	1	Y	15	Y	4	N	0.25	0	3	3.2
1247	2014 cohort	Y	F	0	0	0	0	0	0	0	0	0	0	0	0	0	0	2	62	12.5833	3	2	1.7643	2.7933	66.6	Positive	33.5	Positive	0.1	18	61	56	0	0	N	0	Y	8	N	0.875	0.25	6.5	6.6
1248	2014 cohort	Y	F	0	0	0	0	0	1	0	0	0	0	0	0	0	0	0	53	23.4167	3	1	1.3583	2.4251	78.2	Positive	48.7	Positive	0.1	19	6	5	0	1	N	0	Y	6	Y	0	0	2.1	2.2
1249	2014 cohort	Y	F	0	0	0	0	0	0	0	0	0	0	0	0	0	0	0	53	1.5	1	1	1.002	1.8893	240	Positive	78.9	Positive	0	14	7	2	0	0	N	0	Y	8	N	0.125	0	0.3	0.3
1250	2014 cohort	Y	F	0	0	0	0	1	1	0	0	0	0	0	2	0	2	0	74	21.4167	4	2	2.8776		224	Positive	21.9	Positive	0	20	19	13	4	2	N	0	Y	6	N	2.625	1.875	11.3	11.5
1251	2014 cohort	Y	F	0	0	0	0	0	1	0	0	0	0	0	0	0	0	0	66	18.4167	2	1	1.6663	2.6552	75.9	Positive	32.2	Positive	0.1	18	8	4	1	0	Y	4	Y	4	N	0.125	0	2.2	2.3
1252	2014 cohort	Y	F	0	0	0	0	0	0	0	0	0	0	0	0	0	0	0	57	20.4167	4	1	1.5547	2.5565	154	Positive	46.6	Positive		28	14	9	0	0	Y	4	N	0	N	0.375	0	1.8	3.6
1253	2014 cohort	Y	F	0	0	0	0	0	0	0	0	0	0	0	0	0	0	0	46	13.0833	4	3	1.38	1.5466	89.2	Positive	29.1	Positive	0	4	54	26	0	0	Y	5	N	0	Y	2.125	1.75	3.2	3.2
1254	2014 cohort	Y	F	0	0	0	0	1	2	0	2	0	0	0	1	0	1	1	71	28.3333	4	2	3.2284	4.4546	71.5	Positive	44.6	Positive	0.3	26	26	28	3	9	N	0	Y	8	Y	1	0.125	21.2	21.5
1255	2014 cohort	N	F	0	0	0	0	0	0	0	0	0	0	0	0	0	0	0	58	2.75	2	1			131	Positive	20.2	Positive	0	6	1	1			N	0	Y	4	N
1256	2014 cohort	Y	F	0	0	0	0	0	2	0	0	0	0	0	0	0	0	0	56	17.5	3	2	1.4496	2.85	500	Positive	194.7	Positive	0.2	32	1	1	0	2	Y	4	Y	4	N	0.375	0	3.7	3.9
1257	2014 cohort	Y	F	0	0	0	0	0	0	0	0	0	0	0	0	0	0	0	67	1.41667	2	1	1.1483	2.2151	484	Positive	37.9	Positive	0.1	19	12	6	0	0	N	0	Y	10	Y	0	0	1.1	1.2
1258	2014 cohort	Y	M	0	0	0	0	0	0	0	0	0	0	0	0	0	0	0	72	2.08333	2	2	1.5296	2.5651	0	Negative	0	Negative	0.1	14	21	17	0	0	N	0	N	0	Y	0.625	0.375	3.6	3.8
1259	2014 cohort	Y	M	0	0	0	0	0	2	0	0	0	0	0	0	0	0	0	69	1.33333	3	2	2.3076	3.5626	42.4	Positive	331.2	Positive	0.2	26	42	43	2	0	N	0	Y	12	N	0.625	0.25	6.5	6.7
1260	2014 cohort	Y	M	0	0	0	0	0	0	0	0	0	0	0	0	0	0	0	88	1.66667	2	1	1.0643	1.8094	9.5	Positive	16.5	Positive	0.1	12	53	22	0	0	N	0	N	0	Y	0.75	0	1.1	1.2
1261	2014 cohort	Y	F	0	0	0	0	0	1	0	0	0	0	0	0	1	0	0	71	13.3333	4	1			138	Positive	93.9	Positive	1	36	5	3	1	0	Y	1	Y	8	N	0	0	2.3
1262	2014 cohort	Y	F	0	0	0	0	0	0	0	0	0	0	0	0	0	0	0	65	2.58333	1	1	1.0083	0.9844	92.1	Positive	0	Negative	0.1	4	1	1	0	0	N	0	N	0	Y	0	0	0.6	0.7
1263	2014 cohort	Y	F	0	0	0	0	0	1	0	0	0	0	0	1	0	1	0	73	29.4167	4	2	2.7423	2.8745	76.8	Positive	44.5	Positive	0.1	5	48	46	2	2	N	0	Y	6	Y	0.125	0.125	9.3	9.4
1264	2014 cohort	Y	M	0	0	0	0	0	2	0	0	0	0	0	0	0	0	0	64	25.3333	4	2	2.3736	3.445	1.7	Negative	199	Positive	0.2	20	75	79	0	2	Y	7.5	Y	8	Y	2	1.125	10.3	10.5
1265	2014 cohort	Y	F	0	0	0	0	0	0	0	0	0	0	0	0	0	0	0	72	10.0833	1	3	1.8385	1.7544	500	Positive	33.9	Positive	0.3	4	62	6	0	0	Y	3.5	N	0	Y	0.75	0.5	6.1	6.4
1266	2014 cohort	Y	F	0	0	0	0	0	1	1	2	0	0	0	0	0	1	0	71	26.5833	4	1	2.696	3.4754	17	Positive	25.2	Positive	0	12	8	2	4	4	Y	2.5	Y	6	Y	0.25	0.125	10.7	10.7
1267	2014 cohort	Y	F	0	0	0	0	0	0	0	0	0	0	0	0	0	0	0	79	4.91667	2	2	1.6383	3.1125	0	Negative	0	Negative	0.1	31	50	38	0	0	N	0	N	0	Y	0.875	0.125	5	5.1
1268	2014 cohort	Y	F	0	0	0	0	0	0	1	0	0	0	0	1	0	2	0	67	34.4167	4	2	2.612	3.1901	99.6	Positive	39.3	Positive	0	9	39	50	1	1	N	0	Y	8	Y	1.875	1	7.9	7.9
1269	2014 cohort	Y	F	0	0	0	0	1	0	0	0	0	0	0	0	0	0	0	67	4.5	2	2	2.178	1.987	43.4	Positive	15.4	Positive	0	3	23	29	1	1	Y	2	Y	12	Y	0.75	0.5	6.5	6.5
1270	2014 cohort	Y	F	0	0	0	0	0	0	0	1	0	0	0	0	0	0	0	62	31.5833	4	2	1.296	2.9849	11.7	Positive	26.5	Positive	0	44	23	6	0	1	N	0	Y	4	N	1.375	0.875	1.9	1.9
1271	2014 cohort	Y	F	0	0	0	0	0	0	0	0	0	0	0	0	0	0	0	59	19.75	4	2	1.4876	2.4853	626	Positive	53	Positive	0.2	18	45	29	0	0	N	0	Y	8	Y	0.25	0	3.3	3.5
1272	2014 cohort	Y	M	0	0	0	0	0	1	0	0	0	0	0	0	0	0	0	40	12.5833	2	2	2.2916	2.6581	7	Positive	70.3	Positive	0.8	9	59	66	1	1	Y	5	N	0	Y	1	1	4.8	5.6
1273	2014 cohort	Y	F	0	1	0	0	0	0	0	0	0	0	0	1	0	1	0	66	24.9167	4	2	2.9656	4.62	348	Positive	94.3	Positive	3.4	71	68	67	2	1	N	0	Y	6	Y	1	1	10.7	10.9
1274	2014 cohort	Y	F	0	1	0	0	0	0	0	0	0	0	0	0	0	0	0	76	2.5	3	1	1.548	2.1261	0	Negative	0	Negative	0	9	6	12	1	0	Y	3	Y	6	Y	0	0	1.4	1.4
1275	2014 cohort	Y	F	0	0	0	0	0	0	0	0	0	0	0	0	0	0	0	46	2	1	2	1.319	2.848	40.6	Positive	180.7	Positive	0.7	46	16	17	0	0	N	0	Y	6	N	0.125	0	1.4	2.1
1276	2014 cohort	Y	F	0	0	0	0	0	0	0	0	0	0	0	0	0	0	0	65	2	2	2	1.114	1.6921	6.4	Positive	0	Negative	0	9	14	11	0	0	N	0	Y	10	Y	0.75	0.5	1.9	1.9
1277	2014 cohort	Y	F	0	0	0	0	0	2	0	1	0	0	0	0	1	0	0	78	39.5	4	2	3.3584	4.7927	500	Positive	414.1	Positive	0.3	35	39	36	2	4	N	0	Y	8	N	1.5	0.5	15.1	15.4
1278	2014 cohort	N	F	0	0	0	0	0	0	0	0	0	0	0	0	0	0	0	73	9.91667	2	1						.			12	3			N	0	Y	12	Y
1279	2014 cohort	Y	F	0	1	0	0	1	0	0	1	0	0	0	2	2	2	2	59	22.4167	4	3	3.7535	5.0398	24.4	Positive	22.9	Positive	0.1	26	80	78	5	3	N	0	Y	6	Y	1.5	1.25	18.9	19
1280	2014 cohort	Y	M	0	1	0	0	0	0	0	0	0	0	0	0	0	0	0	45	2.91667	2	1	1.7671	2.5333	151	Positive	28	Positive	0.4	14	48	52	1	0	N	0	Y	16	Y	0	0	2.4	2.8
1281	2014 cohort	Y	F	0	0	0	0	0	0	0	0	0	0	0	1	0	1	0	28	10.5	4	2	2.2716	2.7841	75.9	Positive	24.3	Positive	0.2	9	41	44	1	0	N	0	Y	10	N	1.25	0.75	6.5	6.7
1282	2014 cohort	Y	M	0	0	0	0	0	0	0	0	0	0	0	0	2	0	0	58	23.3333	3	2	1.2351	2.0948	179	Positive	133.6	Positive	0.4	16	23	14	0	0	Y	2	N	0	Y	1.5	0.875	2.4	2.8
1283	2014 cohort	N	F	0	0	0	0	0	0	0	0	0	0	0	0	0	0	0	61	29.4167	3	2			463	Positive	51.2	Positive	0.2	32	61	45			N	0	Y	4	Y
1284	2014 cohort	Y	F	0	0	0	0	1	0	0	0	0	0	0	0	0	0	0	55	26.4167	4	2	1.8483	2.7013	5	Positive	78.6	Positive	0.1	14	21	21	1	0	N	0	Y	10	Y	0.25	0.125	3.3	3.4
1285	2014 cohort	N	F	0	0	0	0	0	0	0	0	0	0	0	0	0	0	0	47	114.833	ND	2			20.1	Positive	82.1	Positive	0.1	14	28	25			N	0	N	0	N
1286	2014 cohort	Y	F	0	1	0	0	1	0	0	0	0	0	0	0	2	0	0	68	13.3333	4	3	3.0719	4.469	476	Positive		.			74	76	2	2	N	0	Y	6	Y	2.5	2	12.7	12.7
1287	2014 cohort	Y	F	0	1	0	0	1	0	0	0	0	0	0	0	2	0	0	68	13.3333	4	3	3.0719	4.469				.			74	76	2	2	N	0	Y	6	Y	2.5	2	12.7	12.7
1288	2014 cohort	Y	F	0	0	0	0	0	0	0	0	0	0	1	0	1	0	0	59	2.66667	3	2	2.5454	3.9688	17.6	Positive	19.2	Positive	3.6	66	49	49	0	0	Y	8	N	0	N	1.5	1.25	12.7	16.3
1289	2014 cohort	Y	F	0	0	0	0	0	0	0	0	0	0	0	0	0	0	0	81	7.41667	2	2			7.9	Positive	10.7	Negative	0.2	13	15	13	0	0	Y	6.5	N	0	Y	0.625	0.25	3.3
1290	2014 cohort	Y	F	0	0	0	0	0	0	0	2	0	0	0	0	0	0	0	70	19.75	4	2	1.4776	2.1305	65.1	Positive	33	Positive	0.2	11	5	6	0	2	N	0	Y	8	Y	1	0.125	3.5	3.7
1291	2014 cohort	Y	M	0	0	0	0	0	0	0	0	0	0	0	0	0	0	0	67	4.41667	3	1	1.0223	0.797	43.1	Positive	48.7	Positive	0.1	3	2	1	0	0	N	0	N	0	Y	0	0	0.3	0.4
1292	2014 cohort	Y	F	0	0	0	0	0	2	0	0	0	0	0	0	1	0	0	72	114.667	2	2	3.1063	4.0076	142	Positive	295.8	Positive	0.1	15	57	50	2	2	N	0	Y	8	Y	1	0.625	11.2	11.3
1293	2014 cohort	Y	F	0	0	0	0	0	0	0	0	0	0	0	0	0	0	0	69	9.66667	1	1	1.142	1.6376	22.8	Positive	29.5	Positive	0	8	12	9	0	0	N	0	N	0	Y	0	0	1.3	1.3
1294	2014 cohort	Y	F	0	0	0	0	0	0	0	0	0	0	0	0	0	0	0	69	28.5833	4	3	1.422	2.3093	84.4	Positive	56.9	Positive	0	14	44	36	0	0	Y	5	N	0	Y	2.5	1.5	3.7	3.7
1295	2014 cohort	Y	F	0	0	0	0	0	0	0	0	0	0	0	0	0	0	0	49	21.5	4	1	1.114	1.4082	108	Positive	78.3	Positive	0	6	7	4	0	0	N	0	Y	2	Y	0.5	0.125	1.8	1.8
1296	2014 cohort	Y	M	0	0	0	0	0	1	0	0	0	0	0	0	0	0	0	71	1.75	2	2	2.3816	3.6804	16.6	Positive	28	Positive	1.7	42	39	46	1	0	Y	2	Y	8	Y	1	0.75	6.5	8.2
1297	2014 cohort	Y	M	0	0	0	0	0	0	0	0	0	0	0	0	0	0	0	88	2.16667	2	1	1.0503	2.2806	0	Negative	0	Negative	0	25	2	2	0	0	N	0	Y	6	Y	0.125	0	0.4	0.5
1298	2014 cohort	Y	F	0	0	0	0	0	0	0	0	0	0	0	0	0	0	0	76	6.33333	2	2	1.3443	2.3733	67.2	Positive	54	Positive	0.1	18	35	15	0	0	N	0	N	0	Y	0.25	0	2.9	3
1299	2014 cohort	Y	F	0	0	0	0	0	0	0	2	0	0	0	0	0	0	0	65	21.5	4	2	1.5891	3.5486	27.8	Positive	201.9	Positive	0.4	77	16	5	0	2	N	0	N	0	N	0.5	0	3.8	4.2
1300	2014 cohort	Y	F	0	1	0	0	0	0	0	0	0	0	0	2	0	2	0	73	15.5	2	3	3.4203	4.0378	22.5	Positive	0	Negative	0.1	10	86	87	3	1	Y	2.5	Y	6	Y	1.25	1.125	14.2	14.3
1301	2014 cohort	Y	F	0	0	0	0	0	0	0	0	0	0	0	0	0	0	0	61	2	1	1			0	Negative	0	Negative	0	5	1	1	0	0	N	0	Y	6	Y	0	0	0.1
1302	2014 cohort	Y	F	0	0	0	0	0	0	0	2	0	0	0	0	0	0	0	69	17.8333	4	1	1.3903	2.3368	258	Positive	26.4	Positive	0.1	16	1	1	0	2	N	0	Y	4	N	0	0	2.9	3
1303	2014 cohort	Y	F	0	0	0	0	0	1	0	0	0	0	0	1	0	1	1	83	12.5	4	2	2.9063	4.5609	446	Positive	419.8	Positive	0.1	44	78	78	2	0	N	0	N	0	Y	1.25	0.875	11.5	11.6
1304	2014 cohort	Y	F	0	0	0	0	0	0	0	2	0	0	0	0	0	0	0	60	23.3333	4	1	1.5723	1.5484	9.8	Positive	146.9	Positive	0.1	4	24	6	0	2	Y	2	Y	12	Y	0.875	0.5	5.2	5.3
1305	2014 cohort	Y	F	0	0	0	0	0	0	0	0	0	0	0	0	0	0	0	57	3.58333	2	1	1.0083	2.1777	1090	Positive	143.8	Positive	0.1	22	1	1	0	0	N	0	Y	6	Y	0	0	0.4	0.5
1306	2014 cohort	Y	F	0	0	0	0	0	1	0	2	0	0	0	2	2	2	0	67	31.4167	4	3	2.7897	4.0488	172	Positive	302.1	Positive	2.3	44	76	78	0	6	N	0	Y	4	Y	1.75	1.25	15.6	17.9
1307	2014 cohort	Y	F	0	0	0	0	0	0	0	0	0	0	0	0	0	0	0	78	10.4167	4	2	1.6943	2.0621	124	Positive	29.5	Positive	0.3	9	54	68	0	0	N	0	Y	6	N	1.125	1	5	5.1
1308	2014 cohort	Y	F	0	0	0	0	2	0	0	0	0	0	0	0	1	0	0	61	33.4167	4	2			211	Positive	167.6	Positive	1	10	36	34	2	2	Y	8	Y	8	Y	1	0.5	10.6
1309	2014 cohort	Y	F	0	0	0	0	0	0	0	0	0	0	0	0	0	0	0	69	41.5833	4	3	1.9691	3.0991	195	Positive	18	Positive	2.2	46	58	66	0	0	Y	7	N	0	Y	2.375	1.625	6.2	7.3
1310	2014 cohort	Y	M	0	0	0	0	0	0	0	0	0	0	0	0	0	0	0	67	1.75	2	2	1.226	2.1133	0	Negative	16.6	Positive		14	28	27	0	0	Y	4	N	0	N	1	1	1.9	1.9
1311	2014 cohort	Y	F	0	0	0	0	0	1	0	0	0	0	0	0	0	0	0	80	25.5833	4	2	3.0666	4.4837	374	Positive	39.4	Positive	2.4	56	58	54	1	1	N	0	Y	2	N	2.75	1.875	9.1	11.5
1312	2014 cohort	Y	M	0	0	0	0	0	0	0	0	0	0	0	0	0	0	0	69	1.5	2	1	1.4796	2.8543				.			22	7	0	0	N	0	Y	8	N	0.25	0	2.9	3.7
1313	2014 cohort	Y	F	0	0	0	0	0	0	0	0	0	0	0	0	0	0	0	51	4.5	3	2	1.7676	2.6376	48	Positive	25.6	Positive	0.2	15	57	59	0	0	N	0	Y	12	N	0.25	0	5.5	5.7
1314	2014 cohort	Y	F	0	0	0	0	1	0	0	0	0	0	0	1	0	1	0	62	21.5833	4	2	2.7091	3.8812	6.5	Positive	90.9	Positive	0.4	25	53	54	1	2	Y	5	Y	8	Y	0.625	0.125	9.2	9.6
1315	2014 cohort	Y	F	0	0	0	0	0	1	0	0	0	0	0	0	0	0	0	75	24.5833	4	2	2.0863	3.3166	45.2	Positive	28.9	Positive	0.1	24	23	16	1	1	N	0	N	0	Y	0.625	0.125	4.7	4.8
1316	2014 cohort	Y	#N/A	0	0	0	0	0	0	0	0	1	0	0	0	0	0	0	#N/A	14.9167	4	2						.			8	7	1	1	N	0	N	0	N	0	0	3.8
1317	2014 cohort	Y	F	0	0	0	0	0	2	0	1	0	0	0	0	1	0	0	80	34.5	4	2	2.9156	4.2225	5.4	Positive	0	Negative		28	66	56	1	4	N	0	N	0	Y	1.375	1.25	12.7	12.9
1318	2014 cohort	Y	M	0	0	0	0	0	0	0	0	0	0	0	0	0	0	0	67	1.41667	2	1	1.2836	2.6583	387	Positive	118.7	Positive	0.8	38	8	8	0	0	N	0	Y	8	Y	0	0	1.2	2
1319	2014 cohort	Y	F	0	1	0	0	1	1	0	0	0	0	0	0	0	0	0	64	19.3333	4	2	3.1913	4.4403	20.4	Positive	0	Negative	2.1	42	40	44	3	1	Y	4	N	0	Y	1.875	1.375	10.4	12.5
1320	2014 cohort	Y	F	0	0	0	0	0	0	0	0	0	0	0	0	0	0	0	71	7.75	2	1	1.044	1.6958	1.9	Negative	59.4	Positive	0	10	8	3	0	0	N	0	Y	6	Y	0.25	0	0.6	0.6
1321	2014 cohort	Y	F	0	0	0	0	0	0	0	0	0	0	0	0	0	0	0	71	4.16667	1	1	0.974	1.7534	376	Positive	21	Positive	0	12	1	1	0	0	N	0	Y	6	N	0	0	0.1	0.1
1322	2014 cohort	Y	M	0	0	0	0	0	0	0	0	1	0	0	0	0	0	0	54	1.16667	1	1	1.9743	1.4652	0	Negative	0	Negative	0.1	2	17	30	1	0	N	0	Y	8	N	0	0	4.7	4.8
1323	2014 cohort	Y	F	0	0	0	0	0	0	0	0	0	0	0	0	0	0	0	49	5.41667	2	2	1.59	3.4723	44.8	Positive	20.5	Positive	0	29	39	20	0	0	N	0	Y	10	Y	1.625	0.625	4.5	4.5
1324	2014 cohort	Y	F	0	0	0	0	0	0	0	0	0	0	0	0	0	0	0	73	114.417	4	2	1.268	1.6701	21.6	Positive	51.2	Positive		6	29	25	0	0	Y	5	N	0	Y	2.625	1.875	2.7	2.7
1325	2014 cohort	Y	F	0	0	0	0	0	1	0	0	0	0	0	0	2	0	0	70	17.3333	2	1	1.806	2.9807	0	Negative	0	Negative		26	8	1	0	1	Y	6.5	N	0	Y	0.25	0	5.3	5.8
1326	2014 cohort	Y	F	0	0	0	0	0	0	0	0	0	0	0	0	0	0	0	57	18.5	4	2	1.0396	1.9548	0	Negative	28.9	Positive	0.2	20	2	1	0	0	N	0	Y	8	Y	0.375	0	0.6	0.8
1327	2014 cohort	Y	F	0	0	0	0	0	2	0	0	1	0	0	0	0	0	0	72	42.5833	4	2	2.4199	3.0718	364	Positive	9.1	Negative	0	10	42	45	3	0	N	0	Y	6	Y	1.625	1	7.7	7.7
1328	2014 cohort	Y	F	0	0	0	0	0	1	0	0	0	0	0	0	0	0	0	60	8.41667	3	1	2.1045	3.3825	280	Positive	215.8	Positive	0.3	28	34	7	1	0	N	0	Y	4	Y	0.25	0.125	5.1	5.4
1329	2014 cohort	Y	M	0	0	0	0	2	0	0	0	0	0	0	0	0	0	0	87	26.75	4	2	1.4636	2.864	435	Positive	347.1	Positive	0.2	25	3	2	0	2	Y	4	N	0	Y	1.625	0.75	2.5	2.7
1330	2014 cohort	Y	M	0	0	0	0	0	0	0	1	0	0	0	0	0	0	0	61	0.666667	1	2	2.4451	4.2019	110	Positive	138.4	Positive	1.1	71	65	67	0	1	N	0	Y	16	Y	1	1	9.9	11
1331	2014 cohort	Y	F	0	0	0	0	0	0	0	0	0	0	0	0	2	0	0	66	36.3333	4	3			3	Negative	32	Positive	0	7	6	5	0	0	Y	5	N	0	Y	2	1.25	1.7
1332	2014 cohort	Y	F	0	0	0	0	0	0	0	0	0	0	0	0	0	0	0	25	4.08333	2	3			466	Positive	9.7	Negative	0	2	86	86	0	0	N	0	N	0	Y	1.25	0.625	9.2
1333	2014 cohort	Y	F	0	0	0	0	0	0	0	0	0	0	0	0	0	0	0	59	3.16667	1	1	1.0223	1.8235	0	Negative	14.4	Negative	0	9	3	2	0	0	N	0	Y	4	Y	0	0	0.2	0.3
1334	2014 cohort	Y	F	0	0	0	0	0	1	1	2	0	0	0	0	2	1	0	56	21.9167	4	2	3.041	3.9283	70.2	Positive	19.3	Positive	0	14	66	66	1	3	Y	2	N	0	Y	1.875	1.125	16.5	16.5
1335	2014 cohort	Y	F	0	0	0	0	0	2	0	0	0	0	0	0	0	0	0	74	7.5	4	2	2.4125	3.6448	500	Positive	213.3	Positive	2.4	43	55	30	0	2	Y	1	N	0	Y	1.125	0.5	7.9	10.3
1336	2014 cohort	Y	F	0	1	0	0	1	0	0	0	0	0	0	0	0	0	0	77	34.9167	4	3			236	Positive	142.7	Positive	0.6	62	74	73	2	0	N	0	N	0	Y	2.875	2
1337	2014 cohort	Y	F	0	0	0	0	0	0	0	0	0	0	0	0	0	0	0	41	2.66667	1	2	1.366	1.8616	14.2	Positive	100.1	Positive	0	8	54	4	0	0	N	0	Y	10	N	0	0	3.2	3.2
1338	2014 cohort	Y	F	0	0	0	0	0	0	0	0	0	0	0	0	0	0	0	74	3.91667	4	3	2.0023	2.9036	133	Positive	24.8	Positive	0.1	15	69	68	0	0	Y	1	N	0	Y	1.125	1.125	7.7	7.8
1339	2014 cohort	Y	M	0	0	0	0	0	0	0	0	0	0	0	0	0	0	0	45	2.58333	1	1	0.974	0.014	0	Negative	0	Negative	0.1	3	2	2	0	0	N	0	Y	10	Y	0	0	0.1	0.1
1340	2014 cohort	Y	F	0	0	0	0	0	0	0	0	0	0	0	0	0	0	0	69	14.4167	2	1	1.0083	1.4696	500	Positive	11	Negative	0.1	8	3	1	0	0	Y	7	Y	6	Y	0	0	0.6	0.7
1341	2014 cohort	Y	F	0	1	0	0	0	1	0	0	0	0	0	0	0	0	0	66	114.917	4	3	2.9459	3.5977	11	Positive		.			54	56	2	2	N	0	N	0	Y	2.375	1.71429	11.6	11.6
1342	2014 cohort	Y	F	0	0	0	0	0	0	0	0	0	0	0	0	0	0	0	66	21.25	3	1	1.1	1.6781	37.5	Positive	142.6	Positive	0	9	14	14	0	0	N	0	N	0	N	1	0.142857	1.1	1.1
1343	2014 cohort	Y	F	0	0	0	0	0	0	0	1	0	0	0	0	0	0	0	77	5.91667	3	3	2.2394	3.4096	380	Positive	74	Positive	0.3	24	57	54	0	3	N	0	Y	10	N	2.875	2.125	9.5	9.8
1344	2014 cohort	Y	F	0	0	0	0	0	0	0	1	0	0	0	0	0	0	0	62	44.5	4	2	1.828	1.8384	404	Positive	75.5	Positive	0	4	15	15	1	0	N	0	Y	6	Y	0.625	0.25	3.9	3.9
1345	2014 cohort	Y	F	0	0	0	0	0	2	0	0	0	0	0	0	0	0	0	76	35.5833	4	2	2.4016	3.7798	16.5	Positive	64	Positive	0.2	31	61	46	0	2	Y	5	Y	4	N	1.625	1	10.3	10.5
1346	2014 cohort	Y	F	0	0	0	0	0	1	0	0	0	0	0	1	0	1	0	65	27.8333	4	2	2.0065	2.5638	1	Negative	12.8	Negative	0.6	15	6	1	1	1	N	0	Y	6	Y	0.5	0.125	3.3	3.6
1347	2014 cohort	Y	F	0	0	0	0	0	0	0	2	0	0	0	0	0	0	0	83	29.5833	4	2	2.14	2.5421	16.7	Positive	0	Negative	0	7	34	46	0	2	Y	2.5	Y	4	Y	2.125	1.125	8.6	8.6
1348	2014 cohort	Y	F	0	0	0	0	0	0	0	0	0	0	0	0	0	0	0	44	3.16667	1	2	1.156	1.4502	16.3	Positive	0	Negative	0	6	12	12	0	0	N	0	N	0	Y	0.75	0.5	1.4	1.4
1349	2014 cohort	Y	F	0	0	0	0	0	0	0	0	0	0	0	0	0	0	0	57	7.16667	2	2	1.6355	2.9898	6.4	Positive	27.7	Positive	2	48	44	21	0	0	Y	20	N	0	Y	0.75	0	2	4
1350	2014 cohort	Y	F	0	0	0	0	0	0	0	0	0	0	0	0	0	0	0	54	3.75	2	2	1.2183	1.4782	0	Negative	26.6	Positive	0	10	19	18	0	0	Y	3	Y	4	Y	0.125	0.125	2.2	2.3
1351	2014 cohort	Y	F	0	0	0	0	0	0	0	0	0	0	0	0	0	0	0	79	6.41667	2	2	1.36	2.6023	135	Positive	84.6	Positive	1.6	38	3	3	0	0	N	0	N	0	Y	0.5	0	1.1	2.7
1352	2014 cohort	Y	F	0	0	0	0	0	1	0	0	0	0	0	0	0	0	0	81	4.66667	2	2	1.6696	3.6473	257	Positive	1008.4	Positive	0.2	73	25	3	0	1	N	0	N	0	Y	0.375	0	4.1	4.3
1353	2014 cohort	Y	F	0	0	0	0	0	0	0	0	0	0	0	0	0	0	0	81	1.25	1	2	1.4143	2.6446	27.3	Positive	17.9	Positive	0.1	24	37	35	0	0	N	0	N	0	Y	0.875	0.25	3.6	3.7
1354	2014 cohort	Y	F	0	0	0	0	0	0	0	0	0	0	0	0	0	0	0	87	47.9167	4	3	1.7111	3.1522	1430	Positive	55.6	Positive	3	63	23	15	0	0	Y	1.25	N	0	Y	3	1.75	1.9	4.9
1355	2014 cohort	Y	F	0	0	0	0	0	0	0	0	0	0	0	0	0	0	0	72	5.83333	4	2	1.9896	3.3963	500	Positive	175.1	Positive	0.2	19	39	13	0	0	N	0	Y	8	N	0.625	0.125	4.8	6.5
1356	2014 cohort	Y	F	0	0	0	0	0	0	0	0	0	0	0	0	0	0	0	73	9.5	1	2	1.4885	2.4951	0	Negative	0	Negative	0.3	19	27	33	0	0	N	0	Y	6	N	1	0.75	3.1	3.4
1357	2014 cohort	Y	F	0	0	0	0	2	0	0	0	0	0	0	0	0	0	0	59	23.5833	3	2	2.8783	3.7313	79.4	Positive	91	Positive	0.2	24	30	21	2	1	N	0	Y	10	Y	0.625	0.5	11.8	11.9
1358	2014 cohort	Y	F	0	0	0	0	0	1	0	0	0	0	0	0	0	0	0	45	2.75	1	1	2.5236	3.0361	107	Positive	20.8	Positive	0.2	9	78	29	1	1	N	0	Y	6	Y	0	0	7.4	7.6
1359	2014 cohort	Y	F	0	0	0	0	0	0	0	0	0	0	0	0	1	0	0	67	15.75	3	1	1.2998	2.8983	0	Negative	0	Negative		58	9	7	0	0	N	0	N	0	Y	0	0	2.4	3.6
1360	2014 cohort	Y	F	0	0	0	0	0	0	0	0	0	0	0	0	0	0	0	78	24.75	4	3	1.394	1.9721	11.3	Positive	0	Negative	0	9	52	20	0	0	Y	2.5	N	0	N	2.125	1.25	3.2	3.2
1361	2014 cohort	Y	F	0	0	0	0	0	1	0	0	2	0	0	0	0	0	0	45	9.41667	4	1	3.198	4.354	1	Negative	82.5	Positive	0.7	27	51	56	2	3	Y	2	N	0	N	0	0	12.3	13
1362	2014 cohort	Y	F	0	0	0	0	0	0	0	0	0	0	0	0	0	0	0	61	1.5	2	1	1.226	1.9445	8.6	Positive	8.6	Negative	0	11	22	21	0	0	N	0	Y	4	Y	0.125	0	1.9	1.9
1363	2014 cohort	Y	F	0	1	0	0	0	0	0	0	0	0	0	0	0	0	0	42	14.6667	4	2			34.1	Positive	23.5	Positive	0.4	12	20	24	1	0	N	0	N	0	Y	1.25	0.714286	3.7
1364	2014 cohort	Y	F	0	0	0	0	0	0	0	0	0	0	0	1	0	1	0	58	3.91667	3	2	2.7625	4.4872	368	Positive	417.9	Positive	0.3	53	60	54	1	1	Y	6.5	N	0	Y	0.5	0.125	9	9.3
1365	2014 cohort	Y	F	0	1	0	0	0	0	0	1	2	0	0	0	0	0	0	71	4.16667	2	2	3.8356	4.8886	6	Positive	38.2	Positive	0.8	24	66	53	4	2	Y	5	Y	12	N	2	1.125	17.8	18.6
1366	2014 cohort	N	M	0	0	0	0	0	0	0	0	0	0	0	0	0	0	0	68	13.9167	2	1			15.7	Positive	17.1	Positive	0.1	2	9	6			N	0	Y	12	N
1367	2014 cohort	Y	F	0	0	0	0	0	1	0	0	0	0	0	0	0	0	0	35	5.08333	3	1	1.366	1.9441	239	Positive	114.3	Positive	0	9	6	4	0	1	Y	2	N	0	Y	0	0	3	3
1368	2014 cohort	Y	F	0	0	0	0	0	0	0	0	0	0	0	1	0	1	0	73	18.5833	3	2	3.0166	4.6741	236	Positive	155.4	Positive	3.2	88	14	7	0	1	Y	2.5	Y	8	Y	1.5	0.875	11.4	14.6
1369	2014 cohort	Y	F	0	0	0	0	0	2	0	2	0	0	0	0	0	0	0	50	8.58333	4	1	1.59	2.9871	33.9	Positive	63.1	Positive	0	29	5	6	0	4	Y	2.5	Y	10	Y	0	0	5.7	5.7
1370	2014 cohort	Y	F	0	0	0	0	0	0	0	0	0	0	0	0	0	0	0	45	1.41667	1	1	1.03	2.2946	38.1	Positive	0	Negative	0	24	2	2	0	0	N	0	Y	10	N	0	0	0.5	0.5
1371	2014 cohort	Y	F	0	0	0	0	0	0	0	1	0	0	0	0	0	0	0	50	3.75	2	2	1.9636	2.9991	55.2	Positive	19.5	Positive	0.2	19	17	20	1	1	N	0	Y	6	Y	0.125	0	3.8	4
1372	2014 cohort	Y	M	0	0	0	0	0	0	0	0	0	0	0	0	0	0	0	47	6.83333	1	1	1.0536	1.7674	414	Positive	37.8	Positive	0.2	12	7	4	0	0	Y	5	Y	4	N	0.125	0	0.5	0.7
1373	2014 cohort	Y	F	0	0	0	0	0	0	0	0	0	0	0	0	0	0	0	66	16.4167	4	2	1.0825	2.2526	35.3	Positive	23.7	Positive	0.3	24	2	1	0	0	N	0	Y	10	Y	0	0	0.4	0.7
1374	2014 cohort	Y	F	0	0	0	0	0	0	0	0	1	0	0	0	0	0	0	66	34.9167	4	1	1.4983	2.6988	72.6	Positive	104.4	Positive	0.1	22	21	20	0	1	N	0	Y	10	Y	0.25	0.125	2.9	3
1375	2014 cohort	Y	F	0	0	0	0	0	0	0	0	0	0	0	0	0	0	0	54	1.66667	1	1	0.988	1.7674	17.3	Positive	8.4	Negative	0	12	3	3	0	0	N	0	Y	6	N	0	0	0.3	0.3
1376	2014 cohort	Y	F	0	0	0	0	0	0	0	0	0	0	0	0	0	0	0	37	13.5	2	2	1.9836	3.1445	500	Positive	262.7	Positive	0.8	28	39	52	0	0	Y	2.5	N	0	Y	1.5	1.125	6	6.8
1377	2014 cohort	Y	F	0	0	0	0	0	0	0	0	0	0	0	0	0	0	0	45	3.5	1	2	1.1	2.1232	6	Positive	26	Positive	0	17	6	3	0	0	N	0	N	0	Y	0.5	0	1.4	1.4
1378	2014 cohort	Y	F	0	0	0	0	0	0	0	0	0	0	0	0	0	0	0	39	5.33333	4	2	2.1007	3.5223	4.1	Negative	75.2	Positive	1.8	51	56	45	0	0	N	0	Y	8	Y	1.125	1	5.5	7.3
1379	2014 cohort	Y	F	0	2	0	0	0	1	0	1	0	0	0	0	0	0	0	52	4.66667	2	2	3.004	3.1706	12.6	Positive	288.6	Positive	0	5	28	11	4	1	Y	2	N	0	Y	1.25	0.625	10.6	10.6
1380	2014 cohort	Y	M	0	0	0	0	0	0	0	0	0	0	0	0	0	0	0	71	3.16667	2	1	1.2832	2.9717	11.2	Positive	52.9	Positive	0.6	56	27	32	0	0	N	0	Y	6	Y	0	0	1.9	2.5
1381	2014 cohort	Y	M	0	0	0	0	0	0	0	0	0	0	0	0	0	0	0	71	10.5	2	1	1.2925	3.2787	461	Positive	161.9	Positive	1.5	87	34	25	0	0	N	0	Y	4	Y	0	0	1.7	2
1382	2014 cohort	Y	M	0	0	0	0	0	0	0	0	0	0	0	0	0	0	0	38	3.41667	2	1	1.576	1.5864	0	Negative	0	Negative	0	4	49	44	0	0	N	0	Y	6	Y	0	0	4.4	4.4
1383	2014 cohort	Y	F	0	0	0	0	0	0	0	0	0	0	0	0	0	0	0	65	16.4167	3	1	1.044	1.5396	10	Positive	15.4	Positive	0	8	5	2	0	0	N	0	N	0	Y	0.375	0	1.3	1.3
1384	2014 cohort	Y	F	0	0	0	0	0	0	0	0	0	0	0	0	0	0	0	46	114.5	1	2	1.058	1.2246	33	Positive	20	Positive	0	7	25	30	0	0	N	0	N	0	Y	0.25	0	0.7	0.7
1385	2014 cohort	Y	F	0	0	0	0	0	0	0	1	0	0	1	0	0	0	0	84	34.0833	4	2	1.9463	3.7443	500	Positive	114	Positive	0.1	54	55	53	0	1	N	0	N	0	Y	0.875	0.125	7.1	7.2
1386	2014 cohort	Y	M	0	1	0	0	0	0	0	1	0	0	0	0	2	0	0	70	34.25	4	3	2.8126	4.3146	445	Positive	146.9	Positive	0.2	38	47	38	1	3	Y	7.5	N	0	Y	2.625	1.875	11.2	11.4
1387	2014 cohort	Y	M	0	1	0	0	0	0	0	1	0	0	0	0	2	0	0	70	34.25	4	3	2.8126	4.3146				.			47	38	1	3	Y	7.5	N	0	Y	2.625	1.875	11.2	11.4
1388	2014 cohort	Y	F	0	0	0	0	2	1	0	2	0	0	0	2	0	2	0	65	18.75	4	3						.			74	26	3	9	Y	7	N	0	Y	2.25	1.375	20.9
1389	2014 cohort	Y	F	0	0	0	0	0	0	0	0	0	0	0	0	0	0	0	56	0.75	1	1	2.01	2.1766	18	Positive	14	Negative	0	5	69	63	0	0	N	0	N	0	Y	0	0	7.5	7.5
1390	2014 cohort	N	F	0	0	0	0	0	0	0	0	0	0	0	0	0	0	0	67	11.0833	1	1			1380	Positive	209.5	Positive	0	14	22	15			N	0	Y	8	Y
1391	2014 cohort	Y	F	0	0	0	0	0	0	0	0	0	0	0	0	0	0	0	70	2.16667	2	1			409	Positive	55.3	Positive	0.9	41	7	4	0	0	N	0	Y	6	Y	0	0	0.4
1392	2014 cohort	Y	M	0	0	0	0	0	0	0	0	0	0	0	0	0	0	0	54	9.5	1	2	1.1623	0.6532	500	Positive	22.9	Positive	0.1	2	11	11	0	0	N	0	N	0	Y	0	0	1.2	1.3
1393	2014 cohort	Y	F	0	0	0	0	0	0	0	0	0	0	0	0	0	0	0	38	4.41667	1	1			86.6	Positive	129.2	Positive	0	7	1	1	0	0	N	0	N	0	Y	0	0	0.9
1394	2014 cohort	Y	F	0	0	0	0	0	0	0	0	0	0	0	0	0	0	0	59	32.4167	2	2	1.2323	1.6001	48.4	Positive	101.4	Positive	0.1	7	21	2	0	0	N	0	Y	8	Y	0	0	2.4	2.5
1395	2014 cohort	Y	F	0	0	0	0	0	0	0	0	0	0	0	0	0	0	0	74	25.4167	4	2	1.1623	2.0153	25.6	Positive	83.4	Positive	0.1	14	20	15	0	0	N	0	N	0	Y	0.75	0.125	1.2	1.3
1396	2015 cohort	Y	F	0	0	0	0	0	0	0	0	0	0	0	0	0	0	0	37	19	4	2	1.526	2.2673	102	Positive	134	Positive	0.5	14	32	20	0	0	Y	6	N	0	Y	0.375	0	3.9	4.4
1397	2015 cohort	Y	F	0	0	0	0	2	2	1	1	0	0	0	0	0	0	0	50	22	4	3	4.1272	5.5184	174	Positive	95.5	Positive	0.9	40	100	99	5	2	N	0	N	0	N	2.375	1.375	20	20.9
1398	2015 cohort	Y	M	0	0	0	0	0	0	0	0	0	0	0	0	0	0	0	81	20	3	1	1.1805	1.6641	0	Negative	8	Negative	0.3	9	6	3	0	0	Y	2	N	0	N	0	0	1	1.3
1399	2015 cohort	Y	F	0	0	0	0	0	0	0	0	0	0	0	0	0	0	0	59	2	2	2	1.5212	3.2097	155	Positive	248.8	Positive	0.6	56	19	13	0	0	N	0	Y	10	Y	0.375	0.125	4.3	4.9
1400	2015 cohort	Y	F	0	0	0	0	0	1	0	0	0	0	0	0	0	0	0	67	2	3	2	2.7331	3.8766	188	Positive	35.6	Positive	0.4	24	49	49	1	1	N	0	Y	12	N	1.25	0.5	9.3	9.7
1401	2015 cohort	Y	F	0	0	0	0	0	1	0	0	0	0	0	0	1	0	0	67	12	2	2	3.0798	4.6623	92.7	Positive	322.1	Positive	1.3	58	58	29	1	1	N	0	N	0	Y	1	1	10.4	11.7
1402	2015 cohort	Y	F	0	0	0	0	2	0	0	0	1	0	0	0	2	0	0	61	3	3	2	2.8606	3.9984	0	Negative	8	Negative	1.8	34	39	35	3	1	N	0	Y	6	N	1.5	0.875	8.1	9.9
1403	2015 cohort	Y	F	0	0	0	0	0	0	0	1	2	0	0	2	1	0	7	55	5	2	2	3.2007	4.4755	1210	Positive	65.5	Positive			64	72	6	3	N	0	Y	8	Y	0.625	0.375	11.9	12.4
1404	2015 cohort	Y	F	0	0	0	0	0	0	0	0	0	0	0	0	0	0	0	77	5	3	1	1.0363	2.0653	1	Negative	8	Negative	0.1	18	3	2	0	0	Y	1	Y	4	Y	0.125	0.125	0.3	0.4
1405	2015 cohort	Y	F	0	0	0	0	0	0	0	0	0	0	0	0	0	0	0	44	3	1	1	0.974	2.2386	795	Positive	43.3	Positive	0	24	1	1	0	0	N	0	Y	4	N	0	0	0.1	0.1
1406	2015 cohort	Y	M	0	0	0	0	0	0	0	0	0	0	0	0	0	0	0	80	4	2	1	1.0685	2.3948	157	Positive	81.9	Positive	0.3	30	1	1	0	0	N	0	Y	8	Y	0.125	0	0.1	0.4
1407	2015 cohort	Y	M	0	0	0	0	1	0	0	2	0	0	0	0	0	0	0	66	15	3	2	2.2489	2.681	192	Positive	77.1	Positive	0.5	9	27	33	1	3	Y	5	N	0	Y	0.125	0.125	6.3	6.8
1408	2015 cohort	Y	F	0	0	0	0	1	0	0	0	1	0	0	0	0	0	0	63		ND	1						.			52	19	2	0	N	0	N	0	Y	0	0	4.8
1409	2015 cohort	Y	F	0	0	0	0	0	0	0	0	0	0	0	0	0	0	0	35	1	1	1	1.114	1.6921	109	Positive	68.8	Positive	0	9	13	16	0	0	N	0	Y	8	Y	0	0	1.1	1.1
1410	2015 cohort	Y	F	0	0	0	0	0	0	0	2	0	0	0	0	0	0	0	64	19	4	2	1.529	2.8222	187	Positive	638.8	Positive	0	25	8	2	0	3	Y	1.25	N	0	Y	0.625	0.25	3.8	3.8
1411	2015 cohort	Y	F	0	0	0	0	0	1	0	2	0	0	0	1	0	0	0	50	2	1	3	4.1747	4.7721	1010	Positive	724	Positive	0.3	8	66	52	6	6	N	0	Y	4	Y	2.25	1.5	25.3	25.7
1412	2015 cohort	Y	F	0	0	0	0	0	0	0	0	0	0	0	0	0	0	0	64	4	2	1	1.0676	1.8893	8.2	Positive	27.3	Positive	0.2	14	3	3	0	0	N	0	Y	6	N	0	0	0.3	0.5
1413	2015 cohort	Y	F	0	0	0	0	0	1	0	0	0	0	0	0	0	0	0	63	15	3	2	2.0451	2.7948	148	Positive	130.3	Positive	0.9	16	9	7	1	0	Y	1.5	Y	8	Y	0.375	0	4.2	5.1
1414	2015 cohort	Y	F	0	1	1	0	1	0	0	0	0	0	0	0	2	0	0	82	40	4	3	3.4026	5.1354	855	Positive	37.2	Positive	3.2	98	85	83	2	0	N	0	N	0	N	2.75	2.125	13.5	16.7
1415	2015 cohort	Y	M	0	2	0	0	0	0	0	0	0	0	0	0	0	0	0	74	4	2	2	2.074	2.652	15.9	Positive	76.2	Positive	0	9	38	64	2	0	Y	5	N	0	Y	0.875	0.625	4.5	4.5
1416	2015 cohort	Y	F	0	0	0	0	0	0	0	0	0	0	0	1	0	0	0	68	8	2	3	2.8456	3.2756	0	Negative	8	Negative	0.2	8	79	78	1	0	N	0	Y	6	Y	2.5	2.25	10.2	10.4
1417	2015 cohort	Y	F	0	0	0	0	0	0	0	0	0	0	0	0	0	0	0	60	2	2	1	1.0223	1.6398	0	Negative	8	Negative	0.1	10	11	11	0	0	N	0	Y	12	N	0	0	0.2	0.3
1418	2015 cohort	Y	F	0	0	0	0	0	0	0	0	0	0	0	0	0	0	0	69	1	3	1	0.974	2.5416	267	Positive	45.8	Positive	0	37	3	1	0	0	N	0	Y	6	Y	0.125	0	0.1	0.1
1419	2015 cohort	Y	F	0	1	0	0	0	0	0	0	2	0	0	0	0	0	1	72	13	3	2	2.4991	4.0002	82.2	Positive	67.4	Positive	0.4	40	55	41	1	2	N	0	Y	10	Y	0.625	0.375	7.9	8.3
1420	2015 cohort	Y	F	0	0	0	0	0	0	0	0	0	0	0	0	0	0	0	73	35	3	2	1.0083	2.2088	9.3	Positive	8	Negative	0.1	23	1	1	0	0	N	0	Y	6	Y	0	0	0.1	0.2
1421	2015 cohort	Y	F	0	0	0	0	0	0	1	0	0	0	0	0	0	0	0	64	25	4	1	1.0503	1.3102	31.5	Positive	11	Negative	0.1	6	3	1	0	0	N	0	Y	10	Y	0	0	1.2	1.3
1422	2015 cohort	Y	F	0	0	0	0	0	0	0	0	1	0	0	0	0	1	0	66	30	4	2	2.6645	3.5508	337	Positive	85.1	Positive	0.3	16	59	67	1	1	Y	2.5	Y	6	Y	2	0.5	9	9.3
1423	2015 cohort	Y	F	0	0	0	0	0	0	0	0	0	0	0	0	0	0	0	60	5	2	2	1.4871	2.8745	2.6	Negative	8	Negative	0.4	34	10	2	0	0	N	0	Y	8	N	0.5	0	4.1	4.5
1424	2015 cohort	Y	F	0	0	0	0	0	0	0	0	2	0	0	0	0	0	0	52	2	1	1	2.2962	2.1052	0	Negative	8	Negative	0	3	7	3	5	0	N	0	N	0	Y	0.125	0	7.2	7.2
1425	2015 cohort	Y	F	0	0	0	0	0	0	0	0	0	0	0	0	0	0	0	68	7	2	1	0.988	1.8235	19.3	Positive	8.3	Negative	0	13	1	2	0	0	N	0	Y	6	Y	0.125	0	0.7	0.7
1426	2015 cohort	Y	F	0	0	0	0	0	1	0	0	0	0	0	2	0	0	0	60	1	3	2	2.424	3.2034	50.3	Positive	70	Positive	0	12	38	25	2	1	N	0	Y	10	Y	0.125	0	7.1	7.1
1427	2015 cohort	Y	F	0	0	0	0	0	0	0	2	1	0	0	0	0	0	0	73	2	1	2	2.0343	3.2037	0	Negative	8	Negative	0.1	22	5	3	3	0	N	0	Y	8	N	0.375	0	3.6	3.7
1428	2015 cohort	Y	F	0	0	0	0	0	0	0	0	0	0	0	0	0	0	0	67	5	4	1	1.2998	2.7049	730	Positive	695.4	Positive	1.2	44	5	5	0	0	N	0	N	0	Y	0	0	0.4	1.6
1429	2015 cohort	Y	F	0	0	0	0	0	0	0	0	0	0	0	0	0	0	8	74	1	2	1	1.2603	1.8041	20.9	Positive	31.7	Positive	0.1	9	17	57	0	0	N	0	Y	8	Y	0.25	0	3.4	3.5
1430	2015 cohort	Y	F	0	0	0	0	0	0	0	0	0	0	0	0	0	0	0	20	2	1	1	0.974	0.014	885	Positive	10.4	Negative	0	0	1	1	0	0	N	0	Y	6	Y	0	0	0.2	0.2
1431	2015 cohort	Y	F	0	0	0	0	0	0	0	0	0	0	0	0	0	0	0	51	4	1	2	1.2771	2.3597	180	Positive	22.3	Positive	0.4	22	22	15	0	0	Y	5	N	0	Y	0	0	1.6	2
1432	2015 cohort	Y	F	0	0	0	0	0	0	0	0	0	0	0	0	0	0	0	49	1	2	2	1.52	2.5833	53.6	Positive	29.4	Positive	0	18	18	12	0	0	N	0	Y	8	Y	1	0.875	4	4
1433	2015 cohort	Y	F	0	0	0	0	0	0	0	0	0	0	0	0	0	0	0	43	5	2	1	1.2463	1.5062	25.1	Positive	31.7	Positive	0.1	6	25	9	0	0	N	0	Y	4	N	0	0	1.8	1.9
1434	2015 cohort	Y	F	0	0	0	0	0	0	0	0	0	0	0	0	0	0	0	56	8	2	2	1.3756	2.6307	30.3	Positive	106	Positive	0.2	26	24	22	0	0	N	0	Y	4	Y	1	0.571429	2.5	2.7
1435	2015 cohort	Y	F	0	0	0	0	1	0	0	1	0	0	0	0	0	0	0	37	8	1	2	2.592	2.7586	0	Negative	8	Negative	0	5	35	47	2	0	N	0	N	0	Y	0.125	0	8.7	8.7
1436	2015 cohort	Y	F	0	0	0	0	0	0	0	0	0	0	0	0	0	0	0	80	22	2	2	1.4003	1.9441	0	Negative	8	Negative	0.1	9	38	39	0	0	Y	5	N	0	N	0.25	0.125	3.4	3.5
1437	2015 cohort	Y	F	0	0	0	0	0	0	0	0	0	0	0	0	0	0	0	62	4	3	2	1.198	2.4626	68.3	Positive	35.7	Positive	0	24	18	1	0	0	Y	2.5	Y	8	Y	0.375	0.25	1.9	1.9
1438	2015 cohort	Y	F	0	0	0	0	0	0	0	1	0	0	0	0	0	0	0	64		2	1	1.254	1.7496	36.3	Positive	122.2	Positive	0	8	2	2	0	1	N	0	Y	12	N	0	0	1.2	1.2
1439	2015 cohort	Y	F	0	1	0	0	2	0	0	0	0	0	0	1	2	0	0	62	21	4	2	3.4471	4.4271	1.2	Negative	15.7	Positive	0.4	19	73	74	4	1	N	0	Y	2	Y	1.25	0.75	14.3	14.7
1440	2015 cohort	Y	M	0	0	0	0	0	0	0	0	0	0	0	0	0	0	0	48	2	1	1	1.1063	1.4741	161	Positive	50.6	Positive	0.1	7	6	12	0	0	N	0	Y	6	N	0	0	0.8	0.9
1441	2015 cohort	Y	F	0	0	0	0	0	0	0	0	0	0	0	0	0	0	0	67	10	2	1	1.0083	1.6258	208	Positive	42.2	Positive	0.1	10	1	1	0	0	N	0	Y	6	N	0	0	0.5	0.6
1442	2015 cohort	Y	F	0	0	0	0	0	0	0	0	0	0	0	0	0	0	0	52	3	1	1	1.086	2.1493	191	Positive	34.7	Positive	0	18	13	4	0	0	N	0	Y	6	N	0	0	0.9	0.9
1443	2015 cohort	Y	F	0	0	0	0	0	0	0	0	0	1	0	0	0	0	0	44	3	1	1	0.974	1.7534	234	Positive	20.9	Positive	0	12	0	0	0	0	N	0	Y	16	Y	0	0	0.3	0.3
1444	2015 cohort	Y	F	0	0	0	0	0	0	0	0	0	0	0	0	0	0	0	45	3	2	1	0.988	1.7674	153	Positive	150.9	Positive	0	12	2	1	0	0	N	0	Y	6	N	0	0	0.2	0.2
1445	2015 cohort	Y	F	0	0	0	0	0	1	0	0	0	0	0	0	1	0	0	58	1	1	2	2.0256	2.8773	0	Negative	16.5	Positive	0.8	18	14	16	1	0	N	0	N	0	Y	0	0	4.4	5.2
1446	2015 cohort	Y	F	0	2	0	0	0	0	0	1	1	0	0	0	0	0	4	63	20	4	3	3.0779	3.5736	1280	Positive	153.1	Positive	0	8	68	61	3	1	Y	3	Y	10	Y	1.75	1	11.7	11.7
1447	2015 cohort	N	F	0	0	0	0	0	0	0	0	0	0	0	0	0	0	0	76	7	2	2			97.1	Positive		.	0.2	9	8	7			N	0	Y	12	Y
1448	2015 cohort	Y	F	0	0	0	0	0	1	0	0	0	0	0	0	0	0	0	57	11	4	2	1.688	2.7513	14.5	Positive	35.7	Positive	0	18	23	17	0	1	N	0	Y	6	Y	0.875	0.625	4.6	4.6
1449	2015 cohort	Y	F	0	0	0	0	0	0	0	0	0	0	0	0	0	0	0	42	6	1	1	1.016	1.9033	24.4	Positive	65.8	Positive	0	14	2	2	0	0	N	0	Y	2	Y	0	0	0.8	0.8
1450	2015 cohort	Y	M	0	0	0	0	0	0	0	0	0	0	0	0	0	0	0	68	4	1	1	1.1623	1.1384	120	Positive	20.1	Positive	0.1	4	26	3	0	0	N	0	N	0	Y	0.8	0.8	1.2	1.3
1451	2015 cohort	Y	F	0	0	0	0	0	0	0	0	0	0	0	0	0	0	0	60	29	4	1	1.0783	1.6958	1.1	Negative	11.6	Negative	0.1	10	5	8	0	0	N	0	Y	8	Y	0	0	0.8	0.9
1452	2015 cohort	Y	F	0	0	0	0	0	2	0	0	0	0	0	2	0	0	0	76	37	4	2			15.2	Positive		.	0	24	54	53	4	1	N	0	Y	4	N	1	0.75	11.4
1453	2015 cohort	Y	F	0	0	0	0	0	0	0	0	0	0	0	0	0	0	0	42	3	1	1	0.988	1.6398	60	Positive	73.3	Positive	0	10	0	2	0	0	N	0	Y	8	N	0	0	0.2	0.2
1454	2015 cohort	Y	F	0	0	0	0	0	0	0	0	0	0	0	0	0	0	1	53	8	4	1	1.4031	1.6841	117	Positive	18.5	Positive		7	23	28	0	0	Y	4	N	0	Y	0.25	0	3.1	3.5
1455	2015 cohort	Y	F	0	0	0	0	0	0	0	0	0	0	0	0	0	0	0	72	10	1	2	1.1763	1.8605	0	Negative	17.1	Positive	0.1	11	9	9	0	0	N	0	N	0	Y	0	0	1.7	1.8
1456	2015 cohort	Y	F	0	0	0	0	0	0	0	0	0	0	0	0	0	0	0	66	13	4	1	1.2883	1.9058	3.1	Negative	13	Negative	0.1	10	29	17	0	0	N	0	Y	2	Y	0.75	0	2.2	2.3
1457	2015 cohort	Y	F	0	0	0	0	0	0	1	2	0	0	0	1	0	0	0	54	21	4	2	2.822	3.2241	17.4	Positive	40.1	Positive	0	7	53	30	4	1	Y	5	N	0	Y	1.125	0.875	9.8	9.8
1458	2015 cohort	Y	F	0	0	0	0	1	0	0	0	0	0	0	0	0	0	0	56	3	2	2	2.22	3.357	14.6	Positive	16	Positive	0	20	64	61	1	0	N	0	Y	6	Y	0.625	0.25	7	7
1459	2015 cohort	Y	F	0	0	0	0	0	0	0	0	1	0	0	0	0	0	0	53	3	1	2	2.108	3.1312	3.2	Negative	8	Negative	0	17	24	3	1	1	Y	5	Y	8	N	0.25	0	4.4	4.4
1460	2015 cohort	Y	M	0	0	0	0	0	0	0	0	0	0	0	0	0	0	0	64	14	2	1	1.072	1.6501	0.8	Negative	8	Negative		9	21	19	0	0	N	0	Y	8	Y	0	0	0.8	0.8
1461	2015 cohort	Y	F	0	0	0	0	0	0	0	0	0	0	0	1	0	0	1	58	15	4	1	1.7755	2.5512	294	Positive	10.3	Negative	2	21	6	5	0	1	N	0	Y	10	N	0.25	0.125	2.4	4.4
1462	2015 cohort	Y	F	0	0	0	0	0	0	0	0	0	0	0	0	0	0	0	85	1	2	2	1.044	2.2788	0	Negative	19.9	Positive	0	23	26	16	0	0	Y	4	N	0	Y	0.25	0	0.6	0.6
1463	2015 cohort	Y	F	0	0	0	0	0	0	0	0	0	0	0	0	0	0	0	79	17	2	2	1.4955	3.1139	16.3	Positive	314.3	Positive	2	70	9	0	0	0	Y	2	N	0	Y	0.375	0.125	1	3
1464	2015 cohort	Y	F	0	1	0	0	0	1	0	1	0	0	0	2	0	0	0	73	7	1	2	2.9226	4.0319	308	Positive	107.5	Positive	0.1	19	26	29	5	1	Y	7	N	0	Y	0.625	0.375	12.2	12.5
1465	2015 cohort	Y	F	0	0	0	0	0	0	0	0	0	0	0	0	0	0	0	72	5	2	3	1.31	2.1455	181	Positive	8	Negative	0	13	29	26	0	0	N	0	Y	4	Y	1.875	1.125	3.8	3.8
1466	2015 cohort	Y	F	0	0	0	0	0	1	0	0	0	0	0	0	0	0	0	61	31	2	2	2.486	2.7802	279	Positive	60.5	Positive	0	6	92	68	1	0	N	0	Y	6	Y	1.25	0.75	9.1	9.1
1467	2015 cohort	Y	F	0	0	0	0	0	0	0	0	0	0	0	0	0	0	0	68	3	2	1			8.8	Positive		.	0	13	2	2	0	0	N	0	Y	8	Y	0	0	0.5
1468	2015 cohort	Y	F	0	0	0	0	0	0	0	0	0	0	0	0	0	0	0	65	5	4	2	1.5683	2.1858	61.4	Positive	12.1	Negative	0.1	14	58	52	0	0	N	0	Y	6	Y	1	0.5	4.1	4.2
1469	2015 cohort	Y	M	0	0	0	0	1	0	0	0	0	0	0	0	0	0	0	60	4	1	1	1.526	2.1594	386	Positive	177.7	Positive	0.5	12	4	1	0	1	N	0	Y	4	N	0	0	2.8	3.3
1470	2015 cohort	N	F	0	0	0	0	0	0	0	0	0	0	0	0	0	0	0	67	13	3	2			39	Positive		.			85	85			Y	5	Y	10	Y
1471	2015 cohort	Y	F	0	1	0	0	1	1	0	0	0	0	0	0	0	0	0	70	19	3	3	3.0255	4.35	452	Positive	135.5	Positive	2	46	72	69	1	2	Y	6	N	0	Y	1.625	1	9.7	11.7
1472	2015 cohort	Y	F	0	0	0	0	0	2	0	0	0	0	0	0	0	0	0	60	23	4	2	2.396	2.5626	8.2	Positive	16.4	Positive	0	6	26	17	2	1	N	0	Y	6	Y	0.5	0.25	7.4	7.4
1473	2015 cohort	Y	F	0	0	0	0	2	2	0	0	0	0	0	0	0	0	0	33	9	4	2	3.284	3.7796	120	Positive	8	Negative	0	8	46	46	4	4	Y	5	Y	4	Y	0.5	0.25	15.3	15.3
1474	2015 cohort	Y	F	0	0	0	0	0	1	0	0	0	0	0	0	0	0	0	49	7	4	2	1.926	2.5778	6.7	Positive	17.7	Positive	0	10	34	33	1	0	N	0	Y	4	N	0.375	0.125	4.3	4.3
1475	2015 cohort	Y	F	0	1	1	0	0	0	0	0	0	0	0	0	0	0	0	33	4	1	1	1.534	2.3134	60.6	Positive	17.4	Positive	0	12	2	2	1	0	N	0	Y	12	N	0	0	2	2
1476	2015 cohort	Y	F	0	0	0	0	1	0	0	1	1	0	0	0	0	0	0	75	26	4	2	2.4006	3.2706	189	Positive	16.1	Positive	0.2	15	17	15	2	3	Y	2	Y	4	Y	1	0.125	7.6	7.8
1477	2015 cohort	Y	F	0	0	0	0	0	0	0	0	0	0	0	1	0	0	0	80	3	1	1	1.6425	2.7517	1020	Positive	180.2	Positive	0.3	22	4	2	1	0	N	0	Y	10	Y	0	0	1.8	2.1
1478	2015 cohort	Y	F	0	0	0	0	0	0	0	0	0	0	0	0	0	0	0	77	4	1	3	1.1063	2.0076	0	Negative	61.6	Positive	0.1	15	48	9	0	0	N	0	Y	6	N	1.875	1.125	0.8	0.9
1479	2015 cohort	Y	F	0	0	0	0	0	1	0	0	0	0	0	0	0	0	0	41	9	1	2	1.8992	2.867	0	Negative	8	Negative	0.6	20	19	30	1	0	N	0	Y	14	Y	0	0	3.4	4
1480	2015 cohort	Y	F	0	0	0	0	0	0	0	2	0	0	0	0	0	0	0	60	13	3	1	2.3919	3.1105	46.2	Positive	180.3	Positive	0	11	16	26	3	0	Y	5	Y	6	N	0.5	0	7.7	7.7
1481	2015 cohort	Y	F	0	0	0	0	0	0	0	0	0	0	0	0	0	0	0	74	10	4	2						.			23	23	0	0	Y	2	N	0	Y	2.25	1.5	2.5
1482	2015 cohort	Y	M	0	2	0	0	2	0	0	0	1	0	0	0	0	0	0	45	2	1	1	4.0257	4.8363	1.9	Negative	162.1	Positive	4.1	29	28	31	5	3	N	0	Y	14	N	0.25	0	16.8	20.9
1483	2015 cohort	Y	F	0	0	0	0	0	2	0	2	2	0	0	1	0	0	0	64	11	3	3	5.6824	7.4471	2.6	Negative	750.3	Positive	2.4	92	91	88	12	12	Y	5	N	0	Y	1.875	1	41.1	43.5
1484	2015 cohort	Y	F	0	0	0	0	0	1	0	0	0	0	0	2	0	0	0	59	1	3	2	2.3219	3.6152	0	Negative	14.7	Negative	0	25	8	12	3	1	N	0	Y	10	N	0.25	0.125	6.1	6.1
1485	2015 cohort	Y	M	0	0	0	0	0	1	0	2	2	0	0	0	0	0	0	49	9	3	1	3.4108	3.4082	0	Negative	8	Negative	0.6	5	26	27	6	6	N	0	Y	8	N	0.5	0.125	15.6	16.2
1486	2015 cohort	Y	F	0	0	0	0	0	0	0	0	0	0	0	0	0	0	0	68	2	2	2	1.87	3.007	455	Positive	8	Negative	0	20	72	9	0	0	N	0	Y	10	Y	1.5	1	6.6	6.6
1487	2015 cohort	Y	F	0	0	0	0	0	1	0	0	0	0	0	0	0	0	0	41	4	2	2	2.6351	3.8347	215	Positive	21.2	Positive	0.4	26	54	66	1	1	N	0	Y	10	Y	0	0	8.2	8.6
1488	2015 cohort	Y	F	0	0	0	0	0	1	0	0	0	0	0	0	0	0	0	30	12	1	2	2.3803	3.0645	2.9	Negative	121.7	Positive	0.1	11	61	47	1	0	N	0	Y	12	Y	0.875	0.625	8.4	8.5
1489	2015 cohort	Y	F	0	0	0	0	0	0	0	0	0	0	0	0	0	0	0	57	5	2	1	1.0965	2.0653	2440	Positive	43.9	Positive	0.3	18	3	10	0	0	Y	2	N	0	Y	0	0	0.8	1.1
1490	2015 cohort	Y	M	0	0	0	0	0	0	0	0	0	0	0	0	0	0	0	29	6	3	2	1.548	1.0732	8.5	Positive	8	Negative	0	2	13	14	0	0	N	0	N	0	Y	0.625	0.375	4.2	4.2
1491	2015 cohort	Y	F	0	0	0	0	0	0	0	0	0	0	0	0	0	0	0	50	8	2	1	1.0503	2.482	26.7	Positive	24.5	Positive	0.1	32	3	4	0	0	N	0	Y	10	Y	0	0	0.4	0.5
1492	2015 cohort	Y	F	0	1	0	0	1	0	1	0	0	0	0	0	0	0	1	74	4	3	1	1.9711	3.2225	895	Positive	224.2	Positive	0.4	28	3	2	2	0	N	0	N	0	Y	0.625	0.125	4.4	4.8
1493	2015 cohort	Y	F	0	0	0	0	0	0	0	0	0	0	0	0	0	0	0	68	12	2	2	1.366	2.1454	41.1	Positive	46	Positive	0	12	26	24	0	0	N	0	Y	6	N	0.5	0	3.3	3.3
1494	2015 cohort	Y	F	0	0	0	0	0	0	0	0	0	0	0	0	0	0	0	37	9	2	2			17.7	Positive		.	0	16	66	4	0	0	N	0	N	0	Y	0.625	0.375	4.1
1495	2015 cohort	Y	F	0	0	0	0	0	0	0	0	0	0	0	0	0	0	0	59	3	2	1	1.002	1.0124	0	Negative	8	Negative	0	4	2	2	0	0	N	0	N	0	Y	0.25	0	0.8	0.8
1496	2015 cohort	Y	M	0	0	0	0	0	0	0	0	0	0	0	0	0	0	0	66	19	3	1	1.38	2.1594	114	Positive	108	Positive	0	10	4	21	0	0	Y	6.5	N	0	Y	0.25	0	3.2	3.2
1497	2015 cohort	N	F	0	0	0	0	0	0	0	0	0	0	0	0	0	0	0	73		4	2						.			48	39			N	0	N	0	N
1498	2015 cohort	Y	M	0	0	0	0	0	0	0	0	0	0	0	0	0	0	0	56	11	2	1	1.2832	1.7658	29.1	Positive	465.2	Positive	0.6	10	10	5	0	0	Y	2	Y	8	Y	0	0	1.1	1.7
1499	2015 cohort	Y	F	0	0	0	0	0	1	0	0	0	0	0	1	0	0	0	61	22	3	2	2.2623	3.2088	120	Positive	145.8	Positive	0.1	16	22	16	2	1	N	0	Y	6	Y	1.625	0.625	6	6.1
1500	2015 cohort	Y	F	0	0	0	0	0	0	0	1	0	0	0	1	0	0	0	66	9	2	2	3.1181	4.5499	465	Positive	215.2	Positive	3.9	69	60	49	1	2	N	0	Y	6	Y	1	0.625	9.6	13.5
1501	2015 cohort	Y	F	0	0	0	0	0	1	0	1	0	0	0	0	0	0	0	67	30	4	2	1.7263	3.5497	1450	Positive	1039.9	Positive			59	38	0	2	N	0	Y	12	Y	1	0.375	6.2	6.3
1502	2015 cohort	Y	F	0	0	0	0	1	0	0	0	0	0	0	0	0	0	0	64	10	1	1	1.6285	3.1904	0	Negative	29.5	Positive	0.3	42	1	1	1	0	N	0	Y	8	N	0	0	1.8	2.1
1503	2015 cohort	Y	F	0	0	0	0	0	0	1	0	0	0	0	0	0	0	0	74	3	2	1	1.002	1.8893	15	Positive	102.7	Positive	0	14	9	12	0	0	N	0	Y	10	N	0.125	0.125	0.3	0.3
1504	2015 cohort	Y	M	0	0	0	0	0	0	0	0	0	0	0	0	0	0	0	66	3	2	2	1.2883	0.7792	0	Negative	8	Negative	0.1	2	52	13	0	0	N	0	Y	10	Y	0.375	0	2.3	2.4
1505	2015 cohort	Y	F	0	0	0	0	0	0	0	0	0	0	0	0	0	0	0	52	6	1	1			107	Positive		.	0	8	4	0	0	0	N	0	N	0	Y	0.125	0	0.6
1506	2015 cohort	Y	F	0	0	0	0	0	0	0	2	0	0	0	0	0	0	0	53	17	4	2	1.916	3.2092	12.6	Positive	8	Negative	0	25	44	43	0	2	N	0	Y	6	Y	0.875	0	6.8	6.8
1507	2015 cohort	Y	F	0	0	0	0	0	0	0	0	0	0	0	0	0	0	0	71	4	2	1	1.058	1.4601	20	Positive	8	Negative			11	10	0	0	N	0	Y	4	Y	0	0	0.7	0.7
1508	2015 cohort	Y	F	0	0	0	0	0	1	0	0	0	0	0	0	0	0	0	44	11	3	1	1.8656	3.3676	66.4	Positive	34.5	Positive	0.2	37	36	20	1	0	N	0	Y	10	N	0.5	0.125	4.4	4.6
1509	2015 cohort	Y	F	0	0	0	0	0	0	0	0	1	0	0	1	1	0	0	65	8	3	2	2.1883	3.5265	0	Negative	8	Negative	0.1	28	24	24	3	0	N	0	Y	4	Y	1.125	0.714286	5.7	5.8
1510	2015 cohort	Y	M	0	0	0	0	1	0	0	2	0	0	0	0	0	0	0	67	15	4	2	3.7674	5.1467	460	Positive	36.3	Positive	4.2	66	34	31	2	8	Y	1	Y	6	Y	0.75	0.375	16.8	21
1511	2015 cohort	Y	F	0	0	0	0	0	0	0	0	0	0	0	0	0	0	0	40	6	1	1	0.96	1.1266	108	Positive	11.7	Negative	0	6	1	12	0	0	N	0	N	0	Y	0	0	0	0
1512	2015 cohort	Y	F	0	0	0	0	0	0	0	0	0	0	0	0	0	0	0	42	4	2	1	1.408	3.2403	3.5	Negative	40.3	Positive	0	54	38	31	0	0	Y	5	Y	8	Y	0.25	0	3.7	3.7
1513	2015 cohort	Y	F	0	0	0	0	0	1	0	0	0	0	0	0	0	0	0	39	3	4	2	2.542	3.9145	481	Positive	69.7	Positive	0	28	49	49	1	1	N	0	Y	8	Y	0.875	0.625	8.8	8.8
1514	2015 cohort	Y	F	0	0	0	0	0	0	0	1	0	0	0	0	0	0	0	46	14	3	2	1.7405	2.8808	10.9	Positive	60.6	Positive	0.3	23	13	8	1	0	N	0	Y	8	Y	0.5	0.375	2.8	3.1
1515	2015 cohort	Y	F	0	0	0	0	0	0	0	0	0	0	0	0	0	0	0	43	3	1	1	1.3905	1.4626	63.1	Positive	17.9	Positive	0.3	5	6	13	0	0	N	0	Y	8	N	0	0	3	3.3
1516	2015 cohort	Y	F	0	0	0	0	0	0	0	0	0	0	0	0	0	0	0	89	1	1	1	1.142	2.4066	0	Negative	617.9	Positive	0	24	0	0	0	0	N	0	N	0	Y	0.875	0.25	1.3	1.3
1517	2015 cohort	Y	F	0	0	0	0	0	0	0	0	2	0	0	0	0	0	0	56	15	4	2	1.864	2.442	0	Negative	29.7	Positive	0	9	14	13	2	0	N	0	N	0	Y	0.25	0	2.8	2.8
1518	2015 cohort	Y	F	0	0	0	0	0	0	0	0	0	0	0	0	0	0	0	45	2	1	1	1.0685	1.4696	202	Positive	102.9	Positive	0.3	8	1	1	0	0	N	0	Y	6	N	0	0	0.1	0.4
1519	2015 cohort	Y	F	0	0	0	0	0	0	0	0	0	0	0	0	0	0	0	72	35	4	2	1.3863	2.4531	16.1	Positive	50.3	Positive	0.1	19	37	37	0	0	N	0	Y	6	Y	1.5	1	3.9	4
1520	2015 cohort	Y	F	0	0	0	0	0	1	0	0	0	0	0	0	1	0	0	57	1	1	2	1.646	3.2136			31.4	Positive			12	8	1	0	N	0	Y	12	N	0.375	0	2.6	2.6
1521	2015 cohort	Y	F	0	0	0	0	0	0	0	0	0	0	0	0	0	0	0	64	1	1	2	1.072	1.5676	0	Negative	8	Negative	0	8	15	13	0	0	N	0	N	0	Y	0.375	0	1.3	1.3
1522	2015 cohort	Y	M	0	0	0	0	0	0	0	0	0	0	0	0	1	0	0	75	2	3	1	1.0503	2.7944	418	Positive	165.1	Positive	0.1	50	4	15	0	0	N	0	Y	8	N	0	0	1.1	1.2
1523	2015 cohort	Y	M	0	0	0	0	0	0	0	0	0	0	0	1	0	0	0	72	9	1	1	1.2883	1.063	44.2	Positive	31	Positive	0.1	3	1	3	0	1	N	0	N	0	Y	0	0	1.8	1.9
1524	2015 cohort	Y	M	0	0	0	0	0	0	0	0	0	0	0	1	0	0	0	37	1	1	2	2.29	1.33	43.6	Positive	17.3	Positive	0	0	49	31	1	1	N	0	Y	8	Y	0	0	7.3	7.3
1525	2015 cohort	Y	M	0	0	0	0	0	0	0	0	0	0	0	0	0	0	0	59	4	1	1	1.0083	1.5521	0	Negative	8	Negative	0.1	9	3	2	0	0	N	0	Y	6	Y	0	0	0.1	0.2
1526	2015 cohort	Y	F	0	0	0	0	0	2	0	0	0	0	0	0	0	0	0	80	7	4	4	2.8778	4.6975	35.5	Positive	968.4	Positive	2.3	98	78	78	0	2	Y	5	N	0	Y	2.625	1.875	11.3	13.6
1527	2015 cohort	Y	F	0	0	0	0	0	2	0	2	0	0	0	0	0	0	0	63	15	3	2	3.6831	5.381	12.2	Positive	42	Positive	0.9	62	63	50	4	4	N	0	Y	8	N	0.375	0	16	16.9
1528	2015 cohort	Y	F	0	0	0	0	0	0	0	0	0	0	0	0	0	0	0	68	5	1	1	1.156	2.0433	8.6	Positive	18.7	Positive	0	14	17	4	0	0	N	0	N	0	Y	0.25	0	1.4	1.4
1529	2015 cohort	Y	F	0	0	0	0	1	1	0	0	0	0	0	1	0	1	0	58	26	4	3	2.8399	4.0437	67.5	Positive	14.3	Negative	0	22	49	47	3	1	N	0	N	0	Y	2	2	10.2	10.2
1530	2015 cohort	Y	F	0	0	0	0	0	0	0	2	0	0	0	0	0	0	5	65	4	2	1	3.2275	4.7278	0	Negative	27.5	Positive	1	48	60	62	8	0	Y	3	Y	10	Y	0	0	12.8	13.8
1531	2015 cohort	Y	F	0	0	0	0	0	0	0	0	0	0	0	0	0	0	0	62	4	2	1	1.0676	2.139	5	Positive	150	Positive	0.2	20	5	2	0	0	N	0	N	0	Y	0	0	0.6	0.8
1532	2015 cohort	Y	F	0	0	0	0	0	0	0	0	1	0	0	0	0	0	0	59	4	2	1	1.5583	2.3034	16.1	Positive	96.1	Positive	0.1	12	13	9	0	2	N	0	Y	4	Y	0	0	3.9	4
1533	2015 cohort	Y	F	0	0	0	0	0	0	0	0	0	0	0	0	0	0	0	56	3	ND	2	1.072	1.9593	0	Negative	8	Negative	0	14	14	63	0	0	N	0	Y	6	Y	0.5	0.375	0.8	0.8
1534	2015 cohort	Y	F	0	0	0	0	0	0	0	0	0	0	0	0	0	0	0	66	5	3	1	1.24	2.8964			8	Negative			0	0	0	0	N	0	N	0	N	0	0	2	2
1535	2015 cohort	Y	F	0	0	0	0	0	0	0	0	0	0	0	0	1	0	0	85	7	3	2	1.674	2.9088			49.8	Positive	0	23	79	52	0	0	N	0	N	0	Y	2.25	0.875	5.6	5.6
1536	2015 cohort	Y	F	0	0	0	0	2	1	1	0	0	0	1	0	1	0	1	68	7	4	2	2.3692	3.7075	885	Positive	21.5	Positive	0.1	28	19	9	2	3	N	0	Y	10	N	1.5	0.875	8.8	8.9
1537	2015 cohort	Y	F	0	0	0	0	0	0	0	0	0	0	0	0	0	0	0	65	42	4	3	2.1451	2.9113	47.7	Positive	36.6	Positive	0	9	62	49	0	0	Y	5	Y	6	Y	2.75	2.25	7.9	8.3
1538	2015 cohort	Y	F	0	0	0	0	0	0	0	0	0	0	0	0	0	0	0	70	9	2	1	1.058	1.6361	26.2	Positive	73.5	Positive	0	9	6	6	0	0	N	0	N	0	Y	0.625	0.125	0.7	0.7
1539	2015 cohort	Y	F	0	0	0	0	0	0	0	0	0	0	0	0	0	0	0	60	15	3	1	0.974	2.2386	129	Positive	14.5	Negative	0	24	2	1	0	0	N	0	Y	8	Y	0	0	0.1	0.1
1540	2015 cohort	Y	F	0	0	0	0	0	0	0	0	0	0	0	1	0	0	0	92	12	4	4	2.6387	3.9984	22.1	Positive	66.1	Positive	2.2	50	45	36	1	1	Y	2	Y	4	Y	2.75	2.125	6.4	8.6
1541	2015 cohort	Y	F	0	0	0	0	0	0	0	0	2	0	0	0	0	0	0	24	4	1	2	3.2782	3.8957	0	Negative	8	Negative	0.1	10	49	64	8	0	Y	2	Y	10	Y	1.25	1	15.3	15.4
1542	2015 cohort	Y	F	0	0	0	0	0	0	0	0	0	0	0	0	0	0	0	65	4	4	1	1.0643	1.6081	280	Positive	16.3	Positive	0.1	9	11	2	0	0	N	0	Y	4	Y	0	0	0.5	0.6
1543	2015 cohort	Y	M	0	0	0	0	0	0	0	0	0	0	0	0	0	0	0	65	26	3	2	1.884	0.924	20.2	Positive	106.2	Positive	0	0	67	9	0	0	Y	2.5	N	0	Y	0.875	0.375	7.2	7.2
1544	2015 cohort	Y	F	0	0	0	0	0	0	0	0	0	0	0	0	0	0	0	40	7	2	2	1.1245	1.6818	12.6	Positive	13.8	Negative		10	24	2	0	0	N	0	Y	8	N	0	0	0.5	0.8
1545	2015 cohort	Y	M	0	0	0	0	0	0	0	0	2	0	0	0	0	0	0	72	6	3	2	2.7382	3.8484	478	Positive	221.7	Positive	5.4	50	46	45	0	2	Y	7.5	Y	8	N	0	0	8.5	13.9
1546	2015 cohort	Y	F	0	0	0	0	0	0	0	0	0	0	0	0	0	0	0	39	1	2	1	0.96	1.9832	18.7	Positive	40.9	Positive	0	18	4	4	0	0	N	0	Y	4	Y	0	0	0	0
1547	2015 cohort	Y	F	0	0	0	0	0	1	0	0	0	0	0	0	0	0	0	50	12	3	1	1.3196	1.4206	314	Positive	137.2	Positive	0.2	5	2	2	0	1	N	0	Y	2	N	0	0	2	2.2
1548	2015 cohort	Y	F	0	0	0	0	0	0	0	0	0	0	0	0	0	0	0	77	6	3	2	1.6943	2.5956	11.2	Positive	154.1	Positive		15	51	52	0	0	Y	4	N	0	Y	1.25	1	5.2	5.3
1549	2015 cohort	Y	F	0	0	0	0	0	0	0	0	0	0	0	0	0	0	0	52	1	1	1	1.4703	2.7006	0	Negative	8	Negative	0.1	24	32	26	0	0	N	0	Y	12	N	0.5	0	3.4	3.5
1550	2015 cohort	Y	F	0	0	0	0	0	0	0	0	0	0	0	0	0	0	0	63	4	1	2	1.226	1.8041	11.9	Positive	8	Negative	0	9	16	15	0	0	N	0	Y	8	Y	0.75	0.25	2.1	2.1
1551	2015 cohort	Y	F	0	0	0	0	1	0	0	0	0	0	0	0	0	0	0	61	26	4	3	2.15	3.5177	2040	Positive	36	Positive	5.6	70	72	72	0	1	Y	5	N	0	Y	1.375	1.25	5.8	8.7
1552	2015 cohort	Y	F	0	0	1	0	0	0	0	0	0	0	0	0	0	0	1	42	3	1	1	1.198	1.6936	1.9	Negative	21.8	Positive	0	8	5	1	0	0	N	0	Y	10	Y	0	0	3.3	3.3
1553	2015 cohort	Y	F	0	0	0	0	0	0	0	0	0	0	0	0	0	0	0	63	7	3	2	1.2356	2.1932	442	Positive	115.2	Positive	0.2	17	15	15	0	0	N	0	Y	14	N	0.75	0.375	1.5	1.7
1554	2015 cohort	Y	M	0	0	0	0	0	0	0	2	0	2	0	1	0	0	7	55	2	1	2	3.5563	4.8427	665	Positive	142.3	Positive	0.1	26	53	52	4	4	N	0	Y	16	Y	0.375	0.25	16.8	16.9
1555	2015 cohort	Y	M	0	0	0	0	0	0	0	1	0	0	0	0	0	0	0	74	9	2	2	2.15	1.6752	715	Positive	193.6	Positive	0	2	50	72	0	1	Y	3	N	0	Y	0.75	0.625	8.3	8.3
1556	2015 cohort	Y	F	0	0	0	0	0	0	0	1	0	0	0	1	0	0	0	46	16	4	1	2.69	3.3418	40	Positive	17.9	Positive	0	10	51	42	2	1	N	0	Y	6	Y	0.375	0.125	8.7	8.7
1557	2015 cohort	Y	F	0	1	0	0	0	0	0	0	0	0	0	0	0	0	0	83	10	1	2	2.0915	3.7932	0	Negative	8	Negative	1	64	36	8	1	0	N	0	N	0	Y	0.875	0.5	3.4	4.4
1558	2015 cohort	Y	F	0	0	0	0	0	2	0	0	2	0	0	1	0	0	0	68	2	2	2	3.7069	4.7941			39.5	Positive			52	45	3	5	Y	3	Y	12	Y	0.875	0.333333	15.5	20.3
1559	2015 cohort	Y	F	0	0	0	0	0	0	0	0	0	0	0	2	0	0	0	60	8	3	1	1.85	2.5018	4.3	Negative	21.3	Positive	0	10	5	5	2	0	Y	2.5	Y	8	N	0.125	0	4.1	4.1
1560	2015 cohort	Y	M	0	0	0	0	0	0	0	0	0	0	0	0	0	0	0	70	3	2	ND	1.1096	1.5396	92.6	Positive	23.2	Positive	0.2	9	11	9	0	0	N	0	Y	8	Y	0.5	0.125	1.4	1.6
1561	2015 cohort	Y	M	0	0	0	0	0	2	0	1	0	0	0	0	0	0	0	64	10	3	2	2.681	3.2694	222	Positive	18.9	Positive	0.7	12	44	49	3	0	N	0	Y	10	Y	1	0.75	8.9	9.6
1562	2015 cohort	Y	F	0	0	0	0	0	0	0	0	0	0	0	0	0	0	0	69	8	1	1	1.6676	3.1023	70.2	Positive	44.2	Positive	1.7	51	70	33	0	0	Y	5	N	0	Y	0	0	3	4.7
1563	2015 cohort	Y	F	0	0	0	0	0	0	0	0	0	0	0	0	0	0	0	62	12	4	2	1.086	2.4067	1420	Positive	245.5	Positive	0	26	10	10	0	0	Y	3	N	0	Y	1.375	1	1.7	1.7
1564	2015 cohort	Y	F	0	0	0	0	0	0	0	1	0	0	0	1	2	0	0	48	29	4	1	2.5843	3.3294	49.7	Positive	65.9	Positive	0.1	12	24	31	2	1	N	0	Y	12	N	0	0	9	9.1
1565	2015 cohort	Y	M	0	0	0	0	0	0	0	0	1	0	0	0	0	0	0	67	9	2	1	1.4512	2.6791	28.3	Positive	24.7	Positive	0.6	29	5	4	0	1	Y	1	Y	16	N	0	0	1.7	2.3
1566	2015 cohort	Y	F	0	0	0	0	0	0	0	0	0	0	0	0	0	0	0	77	12	3	1	1.0816	1.9968	134	Positive	79.7	Positive	0.2	16	5	1	0	0	N	0	Y	4	Y	0.375	0	0.8	1
1567	2015 cohort	Y	F	0	1	0	0	1	2	2	2	0	0	0	0	1	0	0	71	16	4	3	3.6987	4.8803	1380	Positive	228.7	Positive	0.7	28	68	59	6	4	N	0	Y	10	Y	2.5	2	19.8	20.5
1568	2015 cohort	Y	F	0	0	0	0	0	2	0	0	0	0	0	0	0	0	0	68	26	4	2	1.7963	2.4138	252	Positive	69.5	Positive	0.1	10	19	27	0	2	Y	5	Y	10	N	0.75	0.25	6.5	6.6
1569	2015 cohort	Y	M	0	0	0	0	0	0	0	0	0	0	0	0	0	0	2	84	32	4	1	1.5654	2.3885	77.4	Positive	14.2	Negative	3.6	28	5	5	0	0	N	0	Y	4	Y	0	0	0.7	4.3
1570	2015 cohort	Y	F	0	0	0	0	0	0	0	0	0	0	0	0	0	0	0	75	6	1	1	1.0396	2.2386	3020	Positive	137.4	Positive	0.2	24	1	1	0	0	N	0	Y	4	N	0	0	0.1	0.3
1571	2015 cohort	Y	F	0	0	0	0	0	0	0	0	2	0	0	0	0	0	0	48	6	2	2	2.7623	3.0222	29.1	Positive	846.1	Positive	0.1	6	53	66	1	2	N	0	Y	6	Y	1	0.625	10.3	10.4
1572	2015 cohort	Y	M	0	0	0	0	0	0	0	0	0	0	0	0	0	0	0	72	2	1	2	1.568	2.2014	0	Negative	8	Negative	0.9	16	38	36	0	0	N	0	Y	10	N	0.25	0	3.3	3.8
1573	2015 cohort	N	F	0	0	0	0	0	0	0	0	0	0	0	0	0	0	0	45		3	1						.			2	1			N	0	N	0	N
1574	2015 cohort	Y	F	0	1	0	0	0	2	0	0	0	0	0	0	0	0	0	80	18	1	1	2.2458	3.1197	46.1	Positive	17.7	Positive	1.5	22	8	4	1	2	Y	2.5	N	0	N	0.75	0	4.9	6.4
1575	2015 cohort	Y	M	0	0	0	0	0	0	0	1	0	0	0	0	0	0	0	72	15	4	2	2.2123	2.4722	304	Positive	41.3	Positive	0.1	6	35	31	0	1	N	0	N	0	Y	1.625	1	8.1	8.2
1576	2015 cohort	Y	F	0	0	0	0	0	0	0	0	0	0	0	0	0	0	0	63	38	3	2	1.0816	2.3092	127	Positive	390.2	Positive	0.2	25	3	4	0	0	N	0	Y	4	Y	0.625	0.125	0.9	1.1
1577	2015 cohort	Y	F	0	0	0	0	0	2	0	0	0	0	0	0	0	0	0	50	11	4	2	3.0515	4.0952	151	Positive	81	Positive	1	25	82	83	2	0	Y	7	Y	6	N	1	0.625	9.9	10.9
1578	2015 cohort	Y	F	0	0	0	0	0	0	0	2	0	0	0	0	0	0	0	63	35	3	1			94.1	Positive		.	0.1	12	19	5	2	2	N	0	N	0	Y	0.125	0	7.4
1579	2015 cohort	Y	F	0	0	0	0	0	0	0	0	0	0	0	0	0	0	0	52	4	1	1	1.0083	2.3711	0	Negative	8	Negative	0.1	29	1	1	0	0	N	0	Y	8	N	0	0	0.1	0.2
1580	2015 cohort	Y	F	0	0	0	0	0	0	0	0	0	0	0	0	0	0	0	52	5	1	2			9	Positive		.	0	9	15	2	0	0	N	0	N	0	Y	0.375	0	1.8
1581	2015 cohort	Y	F	0	0	0	0	0	0	0	0	0	0	0	0	0	0	0	22	3	1	1	1.0223	2.0891	0	Negative	8	Negative	0.1	19	2	1	0	0	N	0	Y	4	Y	0	0	0.2	0.3
1582	2015 cohort	Y	M	0	0	0	0	0	0	0	0	0	0	0	0	0	0	0	49	8	2	1	0.988	1.1546	25.2	Positive	20.6	Positive	0	5	2	2	0	0	N	0	N	0	Y	0	0	0.2	0.2
1583	2015 cohort	Y	F	0	0	0	0	0	1	0	0	0	0	0	0	0	0	0	54	10	3	1	1.814	2.4658	47	Positive	8.6	Negative		10	5	6	1	1	Y	5	N	0	Y	0	0	3.3	3.3
1584	2015 cohort	Y	F	0	0	0	0	0	0	0	0	0	0	0	0	0	0	0	75	41	4	3	1.31	2.5746	11	Positive	121.1	Positive	0	24	29	36	0	0	N	0	N	0	N	2.25	1.75	2.5	2.5
1585	2015 cohort	Y	F	0	0	0	0	0	1	0	0	0	0	0	2	0	0	0	80	15	3	2	2.4339	4.0903	353	Positive	83	Positive		42	19	12	3	1	N	0	N	0	Y	0.375	0.125	7.1	7.1
1586	2015 cohort	Y	F	0	0	0	0	0	0	0	1	0	0	0	0	0	0	0	61	5	2	1	1.468	1.4784	42.4	Positive	21.6	Positive	0	4	14	4	0	2	N	0	Y	6	Y	0	0	3.7	3.7
1587	2015 cohort	Y	M	0	0	0	0	0	1	0	1	1	0	0	0	1	0	0	52	25	3	2	3.0676	3.7814	263	Positive	32.1	Positive	0.2	12	55	51	2	2	N	0	Y	4	Y	0.375	0	11.4	11.6
1588	2015 cohort	Y	F	0	0	0	0	0	1	0	1	0	0	0	1	1	0	0	76	38	4	2	3.0416	3.8115	5.7	Positive	208.3	Positive	0.2	13	48	48	4	1	Y	2.5	Y	10	Y	0.625	0	9.7	9.9
1589	2015 cohort	Y	F	0	0	0	0	0	0	0	0	0	0	0	0	0	0	1	51	11	4	1	1.1105	1.9968	150	Positive	177.1	Positive	0.3	16	10	9	0	0	N	0	Y	4	Y	0	0	0.8	1.1
1590	2015 cohort	Y	F	0	0	0	0	0	0	0	0	0	0	0	0	0	0	0	70	28	4	1	2.0443	3.6664	27.4	Positive	86.4	Positive	0.1	42	26	23	0	0	N	0	Y	6	Y	1.5	0.75	7.8	7.9
1591	2015 cohort	N	M	0	0	0	0	0	0	0	0	0	0	0	0	0	0	0	43	24	4	2			90.2	Positive		.	0.9	13	50	58			Y	7.5	Y	4	N
1592	2015 cohort	Y	F	0	0	0	0	0	0	0	0	0	0	0	0	0	0	1	65	26	4	1	1.002	2.8343	30.1	Positive	23.9	Positive	0	54	1	1	0	0	N	0	N	0	Y	0	0	0.7	0.7
1593	2015 cohort	Y	F	0	1	1	0	0	0	0	0	0	0	0	0	0	0	3	56	1	2	2	1.7452	2.8692	182	Positive	96.7	Positive	1.3	26	7	6	1	0	N	0	Y	8	Y	0.625	0.125	2.4	3
1594	2015 cohort	Y	F	0	0	0	0	0	0	0	0	1	0	0	0	0	0	0	67	9	3	2	2.0471	3.1297	0	Negative	8	Negative	0.4	22	14	21	1	0	N	0	Y	2	N	0.5	0.125	4.4	4.8
1595	2015 cohort	Y	F	0	0	0	0	0	0	0	0	0	0	0	1	0	0	0	85	7	2	2	2.6412	3.5731	0	Negative	8	Negative	0.6	19	51	72	1	0	Y	3	Y	4	N	1.25	0.5	8.7	9.3
1596	2015 cohort	Y	F	0	0	0	0	0	0	0	0	0	0	0	0	0	0	0	74	31	4	2	1.548	2.1261	2.1	Negative	106.5	Positive	0	9	38	47	0	0	N	0	N	0	Y	1.25	1	4.2	4.2
1597	2015 cohort	Y	F	0	0	0	0	0	0	0	0	0	0	0	0	0	0	0	47	22	4	2	1.0503	1.5941	59.1	Positive	16.1	Positive	0.1	9	12	10	0	0	N	0	Y	6	Y	0.25	0.25	1	1.1
1598	2015 cohort	Y	F	0	0	0	0	0	0	0	0	0	0	0	0	0	0	0	71	3	1	1	1.1763	2.4891	160	Positive	67	Positive	0.1	27	15	5	0	0	N	0	N	0	Y	0.25	0	1.3	1.4
1599	2015 cohort	Y	F	0	0	0	0	0	0	0	0	0	0	0	0	0	0	0	69	6	2	1	1.1796	1.8934	91	Positive	9.2	Negative	0.2	12	7	4	0	0	N	0	Y	6	N	0.375	0	1.1	1.3
1600	2015 cohort	Y	F	0	0	0	0	0	0	0	0	0	0	0	0	1	0	0	74	33	3	2	1.19	2.4165	0	Negative	8	Negative	0.5	28	21	22	0	0	Y	3	Y	6	Y	0.375	0	1.5	2
1601	2015 cohort	Y	F	0	0	0	0	1	0	0	0	0	0	0	0	0	0	2	70	19	4	2	1.884	2.8196	18	Positive	257.1	Positive	0	15	42	42	1	0	N	0	Y	8	Y	1	0.75	5.3	5.3
1602	2015 cohort	Y	F	0	0	0	0	0	0	0	1	0	0	0	0	0	0	0	55	11	3	1	1.7011	3.046	356	Positive	34.6	Positive	0.4	32	20	11	0	2	N	0	Y	8	Y	0	0	5	5.4
1603	2015 cohort	Y	F	0	0	0	0	0	0	0	0	0	0	0	0	0	0	0	77	2	3	1		1.9214				.			4	4	0	0	Y	5	Y	4	Y	0	0	2
1604	2015 cohort	Y	F	0	0	0	0	0	1	0	1	1	0	0	1	0	0	0	72	13	4	2	3.152	4.2531	17.6	Positive	70	Positive	0	19	60	61	2	4	N	0	Y	6	N	0.875	0.375	13.9	13.9
1605	2015 cohort	Y	F	0	0	0	0	0	0	0	1	0	0	0	2	0	0	7	80	50	4	3	3.8128	5.203	236	Positive	151.3	Positive	1.5	46	89	89	2	3	Y	4	N	0	Y	1.75	0.75	19.5	21
1606	2015 cohort	Y	F	0	0	0	0	0	0	0	0	0	0	0	0	0	0	0	45	16	2	1	1.072	1.6501	0	Negative	8	Negative	0	9	5	5	0	0	N	0	Y	6	Y	0.125	0	1	1
1607	2015 cohort	Y	F	0	0	0	0	0	0	0	0	0	0	0	0	0	0	0	46	5	1	1	0.988	1.9236	374	Positive	56.9	Positive	0	15	1	1	0	0	N	0	N	0	Y	0	0	0.2	0.2
1608	2015 cohort	Y	M	0	0	0	0	0	0	0	0	0	0	0	0	0	0	0	71	9	2	2	1.114	1.6921	53.8	Positive	45.4	Positive	0	9	3	1	0	0	Y	1	N	0	N	0.75	0.375	1.1	1.1
1609	2015 cohort	Y	F	0	0	0	0	0	0	0	0	0	0	0	0	0	0	0	63		2	2			0	Negative		.	0	9	22	53	0	0	N	0	N	0	Y	0.375	0.125	1.8
1610	2015 cohort	Y	F	0	0	0	0	0	0	0	0	0	0	0	0	0	0	0	68	16	4	2	1.1	2.2712	62.4	Positive	215.6	Positive	0	21	13	2	0	0	N	0	Y	8	Y	0.625	0.375	1	1
1611	2015 cohort	Y	#N/A	0	0	0	0	0	0	0	0	0	0	0	0	0	0	0	#N/A	30	4	2						.			11	2	0	0	N	0	N	0	N	0.625	0.25	1.7
1612	2015 cohort	Y	M	0	0	0	0	0	1	0	0	0	0	0	0	0	0	0	20	1	1	1	1.926	1.9364	267	Positive	10.2	Negative	0	4	24	19	1	0	N	0	Y	6	N	0	0	4.2	4.2
1613	2015 cohort	Y	F	0	0	0	0	0	0	0	0	0	0	0	0	0	0	0	80	31	3	2	1.66	2.3785	0	Negative	90.8	Positive	0	11	50	23	0	0	N	0	N	0	Y	0.375	0	5.1	5.1
1614	2015 cohort	Y	F	0	0	0	0	1	1	0	0	1	0	0	0	0	0	0	76	37	4	2	1.9161	3.3995	317	Positive	26.5	Positive	0.4	39	20	24	0	3	Y	4	Y	4	Y	1.125	0.375	6.3	6.7
1615	2015 cohort	Y	F	0	0	0	0	0	0	0	0	0	0	0	0	0	0	0	67	3	1	2	0.96	2.097	600	Positive	33.7	Positive	0	20	0	2	0	0	N	0	Y	6	Y	0	0	0	0
1616	2015 cohort	Y	M	0	0	0	0	0	0	0	0	0	0	0	0	0	0	0	70	19	4	2	1.2463	2.4468	27.2	Positive	839.6	Positive	0.1	23	25	22	0	0	Y	4	N	0	Y	0.5	0	2.3	2.4
1617	2015 cohort	Y	F	0	0	0	0	0	0	0	0	0	0	0	0	0	0	0	83	54	4	2	1.058	2.7308	0	Negative	10	Negative	0	43	15	11	0	0	N	0	Y	6	Y	0.375	0	0.7	0.7
1618	2015 cohort	Y	F	0	0	0	0	0	0	0	2	0	0	0	0	0	0	0	28	4	1	2	1.5163	2.2614	485	Positive	51.5	Positive	0.1	12	23	17	0	2	N	0	Y	12	N	0.375	0.125	3.7	3.8
1619	2015 cohort	Y	F	0	0	0	0	0	1	0	2	0	0	1	0	0	0	0	77	22	4	1	2.3423	3.3712	467	Positive	247.6	Positive	0.1	18	10	10	3	1	Y	5	Y	4	N	0.375	0	6.6	6.7
1620	2015 cohort	Y	F	0	0	0	0	0	0	0	0	0	0	0	0	0	0	0	85	15	4	2	1.3319	1.8893	11.6	Positive	15.1	Positive	1.5	14	4	3	0	0	Y	5	Y	4	Y	1	0	0.3	1.8
1621	2015 cohort	Y	M	0	0	0	0	0	1	0	1	0	0	0	0	0	0	0	71	21	3	2	1.865	2.7523	129	Positive	392.6	Positive	0	14	42	51	0	3	Y	5	Y	10	Y	0.375	0	7.9	7.9
1622	2015 cohort	Y	F	0	0	0	0	0	0	0	0	0	0	0	0	0	0	0	65	4	2	1	0.974	1.3761	12.1	Positive	22.3	Positive	0	7	1	1	0	0	N	0	Y	10	Y	0	0	0.1	0.1
1623	2015 cohort	Y	F	0	0	0	0	0	0	0	0	0	0	0	0	0	0	0	79	16	2	2	1.688	2.6236	0	Negative	8	Negative	0	15	60	62	0	0	N	0	N	0	Y	1.375	0.75	6	6
1624	2015 cohort	Y	M	0	0	0	0	0	1	0	0	0	0	0	0	0	0	0	57	7	2	1	1.7223	1.6984	0	Negative	8	Negative	0.1	4	10	12	1	0	N	0	Y	12	N	0	0	2.8	2.9
1625	2015 cohort	Y	F	0	0	0	0	1	0	0	2	0	0	0	0	0	0	0	67	29	4	2	2.6409	3.8156			37.8	Positive			20	12	1	3	N	0	Y	8	N	0.5	0.25	9.3	9.8
1626	2015 cohort	Y	F	0	0	0	0	1	2	0	2	0	0	0	0	1	0	0	47	9	4	1	2.2224	2.8399	64.4	Positive	18.8	Positive	0.2	17	2	3	1	5	N	0	Y	6	N	0.375	0.125	8.3	8.4
1627	2015 cohort	Y	F	0	0	0	0	0	0	0	0	0	0	0	0	0	0	0	64	9	4	1	1.6145	2.7548	640	Positive	116.4	Positive	0.3	23	32	29	0	0	N	0	Y	6	Y	0.25	0	4.8	5.1
1628	2015 cohort	Y	F	0	0	0	0	0	0	0	0	0	0	0	0	0	0	0	49	2	2	1	1.0816	1.7345	23.1	Positive	8	Negative	0.2	11	23	49	0	0	N	0	Y	12	Y	0	0	0.4	0.6
1629	2015 cohort	Y	F	0	0	0	0	0	0	0	0	1	0	0	0	0	0	0	76	3	2	1	2.7583	3.8251	50.9	Positive	93.8	Positive	0.1	19	49	25	1	1	N	0	Y	4	Y	0.5	0.25	9.6	9.7
1630	2015 cohort	Y	F	0	0	0	0	0	0	0	0	0	0	0	0	0	0	0	73	15	1	1	1.0503	2.6382	0.6	Negative	44.5	Positive	0.1	40	5	5	0	0	N	0	N	0	Y	0	0	0.4	0.5
1631	2015 cohort	Y	F	0	0	0	0	0	0	0	0	0	0	0	0	0	0	3	33	4	2	2	1.8903	2.4341	1340	Positive	205.1	Positive	0.1	9	75	66	0	0	Y	8	N	0	N	0	0	6.5	6.6
1632	2015 cohort	Y	F	0	0	0	0	0	0	0	0	0	0	0	1	0	0	0	71	14	2	2	2.8372	4.0651	0	Negative	8	Negative	0.6	29	58	64	1	1	N	0	Y	4	N	0.75	0.25	8.9	9.5
1633	2015 cohort	Y	F	0	0	0	0	0	0	0	0	0	0	0	0	0	0	0	60		1	2	1.786	2.5654				.	0	12	59	60	0	0	N	0	N	0	Y	0.75	0.375	6.3	6.3
1634	2015 cohort	Y	F	0	0	0	0	0	0	0	0	0	0	0	0	0	0	0	81	4	2	1	1.9323	3.1626	14.3	Positive	38.7	Positive	0.1	24	53	18	0	0	N	0	N	0	Y	1.125	0.125	6.7	6.8
1635	2015 cohort	Y	F	0	0	0	0	0	0	0	0	0	0	0	0	0	0	0	55	3	2	2	1.7083	3.2962	140	Positive	8	Negative	1.2	40	38	36	0	0	N	0	Y	8	Y	1.125	0.375	5.1	5.2
1636	2015 cohort	Y	F	0	0	0	0	0	1	0	0	0	0	0	0	0	1	0	69	20	4	1	1.767	3.5272	11.2	Positive	24.3	Positive	0.7	64	3	3	1	0	N	0	Y	8	Y	0	0	2.4	3.1
1637	2015 cohort	Y	F	0	0	0	0	0	0	0	2	0	0	0	1	0	0	0	68	1	2	2	2.8876	3.4738	0	Negative	8	Negative	0.2	10	25	42	4	4	N	0	Y	8	N	0.875	0.625	11.1	11.3
1638	2015 cohort	Y	F	0	0	0	0	0	1	0	2	2	0	0	0	1	2	0	60	3	1	2	2.5791	3.6928	185	Positive	308.2	Positive	0.8	24	52	52	0	9	N	0	Y	8	Y	0.5	0.125	16.1	16.5
1639	2015 cohort	Y	M	0	0	0	0	0	0	0	0	0	0	0	0	0	0	0	78	13	3	3	2.0954	3.7361	15.7	Positive	29.8	Positive		88	44	42	0	0	N	0	N	0	N	2	1.125	4.6	8
1640	2015 cohort	Y	F	0	0	0	0	0	0	0	1	0	0	0	1	0	0	0	75		3	2	1.571	2.708	186	Positive	136.3	Positive	0	20	20	21	0	3	N	0	Y	8	Y	1	0	4.8	4.8
1641	2015 cohort	Y	F	0	0	0	0	0	0	0	0	0	0	0	2	0	0	0	75	2	3	1	2.2039	2.6995	30.2	Positive	17.3	Positive	0	8	3	2	2	2	N	0	Y	6	N	0.25	0	4.7	4.7
1642	2015 cohort	Y	F	0	0	0	0	0	0	0	0	0	0	0	0	0	0	0	71	3	1	2	1.2743	2.377	307	Positive	21.4	Positive	0.1	20	21	14	0	0	N	0	Y	6	N	1.125	0.375	2	2.1
1643	2015 cohort	Y	F	0	0	0	0	0	0	0	0	0	0	0	0	0	0	0	71	5	2	1	1.198	1.8498	0	Negative	8	Negative	0	10	19	19	0	0	N	0	N	0	Y	0	0	1.7	1.7
1644	2015 cohort	Y	F	0	1	0	0	0	2	0	0	0	0	0	0	1	0	0	64	51	4	3	2.854	4.32	0.7	Negative	37.1	Positive			75	83	1	2	N	0	Y	4	N	1.625	1	11.5	11.5
1645	2015 cohort	Y	F	0	0	0	0	0	0	0	0	0	0	0	2	0	0	0	61	30	3	2	1.808	2.386	308	Positive	73.1	Positive	0	9	6	1	2	0	Y	5	Y	4	Y	0.625	0.25	3.6	3.6
1646	2015 cohort	Y	F	0	2	0	0	1	1	0	1	0	0	0	0	2	0	0	58	30	4	2	3.5878	4.3112	54.6	Positive	92.9	Positive	1.3	17	50	50	3	4	N	0	Y	8	N	1.5	0.875	15.7	17
1647	2015 cohort	Y	M	0	0	0	0	0	0	0	0	0	0	0	0	0	0	0	73	4	1	1	1.268	1.5622	0	Negative	8	Negative	0	6	18	15	0	0	N	0	Y	6	N	0.75	0.25	2.2	2.2
1648	2015 cohort	Y	F	0	0	0	0	0	0	0	0	0	1	0	1	0	0	0	82	17	4	3	2.6743	3.5273	6.6	Positive	16.4	Positive	0.1	14	76	80	1	0	Y	2.5	Y	2	N	2.75	2.125	10	10.1
1649	2015 cohort	Y	F	0	0	0	0	1	0	0	0	0	0	0	0	0	0	0	77	5	2	2	1.6551	2.6351	715	Positive	28.7	Positive	0.4	19	2	1	1	0	N	0	Y	6	Y	0	0	2.1	2.5
1650	2015 cohort	Y	F	0	0	0	0	0	1	0	0	0	0	0	0	2	0	0	85	14	3	3	2.2996	3.8904	441	Positive	70.4	Positive	0.2	42	73	57	0	1	N	0	N	0	Y	1.75	1.125	9.6	9.8
1651	2015 cohort	Y	F	0	0	0	0	0	0	0	0	0	2	0	0	0	0	0	74	4	2	1	1.0923	1.6361	3.1	Negative	8	Negative	0.1	12	6	5	0	0	N	0	N	0	Y	0	0	0.7	0.8
1652	2015 cohort	Y	M	0	0	0	0	0	0	0	0	0	0	0	0	0	0	1	50	2	1	3	1.2323	2.0853	0	Negative	8	Negative	0.1	14	28	28	0	0	N	0	Y	10	Y	1	0.75	2.1	2.2
1653	2015 cohort	Y	F	0	0	0	0	0	0	0	0	0	0	0	0	0	0	0	64	3	1	2	1.2463	2.2352	0	Negative	8	Negative	0.1	17	22	16	0	0	N	0	Y	6	Y	0.375	0.125	1.8	1.9
1654	2015 cohort	Y	F	0	0	0	0	0	0	0	0	0	0	0	0	0	0	0	25	2	1	1	0.9943	1.1266	0	Negative	8	Negative	0.1	5	0	0	0	0	N	0	Y	6	Y	0	0	0	0.1
1655	2015 cohort	Y	M	0	0	0	0	1	0	0	0	0	0	0	0	1	0	0	77	17	3	3	2.052	3.1531	96.7	Positive	324.2	Positive	0	19	66	68	0	1	N	0	N	0	N	2	1.625	8	8
1656	2015 cohort	Y	F	0	0	0	0	1	0	0	0	0	0	0	0	0	0	0	66	9	2	2	2.1983	3.9832	324	Positive	46	Positive	0.1	53	43	65	1	1	N	0	Y	12	Y	0.875	0.5	6.4	6.5
1657	2015 cohort	Y	F	0	0	0	0	0	0	0	0	0	0	0	0	0	0	1	60	23	3	2	1.2578	2.5027	282	Positive	47.6	Positive	1.2	35	0	1	0	0	Y	5	Y	6	N	1.5	1	0.5	1.7
1658	2015 cohort	Y	F	0	0	0	0	0	0	0	0	0	0	0	0	0	0	0	51	3	1	1	1.1063	1.4741	4.4	Negative	32.7	Positive	0.1	7	10	7	0	0	N	0	Y	10	N	0	0	1.2	1.3
1659	2015 cohort	Y	F	0	0	0	0	0	0	0	0	0	0	0	0	0	0	0	48	12	2	1	1.002	1.4976	860	Positive	19.1	Positive	0	8	4	2	0	0	N	0	Y	10	Y	0.125	0	0.5	0.5
1660	2015 cohort	Y	M	0	0	0	0	0	0	0	0	0	0	0	0	0	0	0	75	2	2	3	1.6383	2.5848	6.6	Positive	740.9	Positive	0.1	16	65	30	0	0	N	0	Y	8	Y	1.125	0.875	4.6	4.7
1661	2015 cohort	Y	F	0	0	0	0	0	0	0	0	0	0	0	1	1	0	0	68	5	2	1	2.4536	4.0769	0	Negative	13.1	Negative	0.2	44	34	46	1	0	Y	2	Y	10	N	0.25	0.125	8.6	8.8
1662	2015 cohort	Y	F	0	0	0	0	0	0	0	0	0	0	0	1	0	0	0	72	18	3	2	2.0471	3.7837	0	Negative	8	Negative	0.4	56	12	11	1	1	Y	2.5	N	0	N	1.625	0.625	4.3	4.7
1663	2015 cohort	Y	F	0	0	0	0	0	2	0	1	0	0	0	0	0	0	0	75	8	3	2	2.9606	4.615	8	Positive	119.9	Positive	0.2	46	63	23	2	3	Y	3	N	0	Y	0.875	0.375	10.9	11.1
1664	2015 cohort	Y	F	0	0	0	0	0	0	0	0	1	0	0	0	0	0	0	46	6	2	2	1.6663	1.9262	2.4	Negative	50.3	Positive	0.1	6	34	39	0	1	N	0	Y	6	Y	0.125	0	4.8	4.9
1665	2015 cohort	Y	F	0	2	0	0	1	1	0	0	0	0	0	0	2	2	6	60	6	4	2	3.5151	4.8723	695	Positive	289.9	Positive	3.3	58	49	22	1	4	N	0	Y	6	Y	1.375	1.25	19.7	23
1666	2015 cohort	Y	M	0	0	0	0	0	0	0	0	0	0	0	0	0	0	0	46	7	1	1	0.9943	0.9704	40.2	Positive	8	Negative	0	3	1	2	0	0	N	0	Y	8	Y	0	0	0	0.1
1667	2015 cohort	Y	F	0	0	0	0	0	0	0	0	0	0	0	0	0	0	0	66	37	4	2	1.3392	2.6576	333	Positive	60	Positive	0.6	33	18	13	0	0	N	0	Y	4	Y	0.375	0	1.5	2.1
1668	2015 cohort	Y	F	0	0	0	0	0	0	0	0	1	0	1	0	0	1	0	46	5	2	3	2.816	4.0508	0	Negative	95.8	Positive	0	23	79	79	2	0	N	0	Y	2	Y	1.625	1.125	11.7	11.7
1669	2015 cohort	Y	F	0	0	0	0	0	0	0	0	0	0	0	0	0	0	0	67	30	4	3	1.386	3.0977	680	Positive	1441.7	Positive	0.6	62	75	69	0	0	Y	5	N	0	Y	2.875	2.5	2.5	3
1670	2015 cohort	Y	F	0	0	0	0	0	0	0	0	0	0	0	0	0	0	0	55	23	4	1	1.2776	2.2753	111	Positive	214.7	Positive	0.2	18	24	16	0	0	N	0	Y	6	Y	0.5	0.25	1.8	2
1671	2015 cohort	Y	F	0	0	0	0	1	2	0	0	0	0	0	1	1	0	0	71	40	4	2	3.0663	3.0424	120	Positive	40.2	Positive	0.1	4	42	42	4	1	Y	5	Y	4	Y	1.875	1.14286	11.6	11.7
1672	2015 cohort	Y	F	0	0	0	0	0	0	0	0	0	0	0	0	0	0	0	38	5	1	2	1.8	1.609	750	Positive	9.8	Negative	0	3	68	52	0	0	Y	1	N	0	Y	0.375	0.125	6.2	6.2
1673	2015 cohort	Y	F	0	0	0	0	0	1	0	0	0	0	0	0	0	0	0	70	23	4	2	1.7256	3.1887	10	Positive	131.1	Positive	0.2	35	11	12	1	0	N	0	N	0	Y	0.375	0.125	2.6	2.8
1674	2015 cohort	Y	M	0	0	0	0	0	0	0	0	0	0	0	0	0	0	0	65	7	2	1	1.128	1.2946	64.5	Positive	10.5	Negative	0	5	27	22	0	0	N	0	N	0	Y	0	0	1.2	1.2
1675	2015 cohort	Y	F	0	0	0	0	0	0	0	0	0	0	0	0	0	0	0	57	2	1	2	1.2272	2.3226	2560	Positive	70.2	Positive	0.9	26	4	1	0	0	N	0	Y	4	Y	0.25	0.125	0.7	1.3
1676	2015 cohort	Y	F	0	0	0	0	0	1	0	0	0	0	0	0	0	0	0	45	16	4	1	1.338	2.1735	85.3	Positive	10	Negative	0	13	25	18	0	1	N	0	Y	8	Y	0	0	2.5	2.5
1677	2015 cohort	Y	F	0	1	0	0	0	0	0	0	1	0	0	0	0	0	0	59	21	4	3	2.3843	3.5537	44.3	Positive		.	0.1	22	40	11	1	2	N	0	Y	10	N	1.5	1.375	7.3	7.4
1678	2015 cohort	Y	F	0	0	0	0	0	0	0	0	0	0	0	0	0	0	0	36	5	1	1	1.4598	2.5176	745	Positive	245.3	Positive	2.3	33	11	5	0	0	N	0	N	0	Y	0	0	0.7	3
1679	2015 cohort	Y	M	0	1	0	0	0	2	0	0	0	0	0	0	0	0	0	74	3	1	1	3.0356	4.3908	0	Negative	8	Negative	0.2	30	54	59	3	2	N	0	N	0	Y	0.75	0.125	9.9	10.1
1680	2015 cohort	Y	F	0	0	0	0	1	0	0	0	2	0	0	0	0	0	0	60	12	2	3	2.8119	3.1062	1.4	Negative		.	0	6	63	38	3	1	N	0	Y	12	Y	1.875	1.25	9.6	9.6
1681	2015 cohort	Y	F	0	0	0	0	0	1	0	0	0	0	0	0	0	0	0	67	18	4	2	2.64	3.6208	16.8	Positive	94	Positive	0	16	57	68	1	1	Y	20	Y	12	Y	1	1	8.4	8.4
1682	2015 cohort	Y	F	0	1	0	0	0	1	0	0	0	0	0	0	0	0	0	64	2	3	2	2.64	3.5273	124	Positive	8.2	Negative	0	14	41	36	1	1	N	0	Y	8	Y	0.125	0	9.9	9.9
1683	2015 cohort	Y	M	0	0	0	0	0	0	0	0	0	0	0	0	0	0	0	74	3	2	1	0.974	2.3711	444	Positive	35.3	Positive	0	29	2	1	0	0	N	0	Y	2	Y	0	0	0.1	0.1
1684	2015 cohort	Y	F	0	0	0	0	0	0	0	0	0	0	0	0	0	0	0	47	4	1	2	2.0023	2.5461	15.6	Positive	19.9	Positive	0.1	9	21	6	0	0	Y	1.5	N	0	Y	0.25	0	7.2	7.3
1685	2015 cohort	Y	F	0	0	0	0	0	0	0	0	1	0	0	0	0	1	0	69	71	3	1	2.1512	2.7614	0	Negative	8	Negative	0.6	12	21	17	1	1	Y	5	Y	12	Y	0.25	0	4.5	5.1
1686	2015 cohort	Y	F	0	0	0	0	0	0	0	0	0	0	0	1	0	0	0	66	10	3	2	2.486	3.8831	4.2	Negative	49.4	Positive	0	29	65	62	1	0	Y	5	Y	6	Y	0.75	0.125	8.8	8.8
1687	2015 cohort	Y	F	0	0	0	0	0	0	0	0	0	0	0	0	0	0	0	60	3	2	2	1.002	1.6538	108	Positive	33.2	Positive	0	10	4	5	0	0	N	0	Y	4	Y	0.375	0	0.3	0.3
1688	2015 cohort	Y	F	0	0	0	0	0	0	0	0	0	0	0	0	0	0	0	70	17	4	3			140	Positive		.	0	10	39	44	0	0	N	0	N	0	Y	1.875	1.28571	3.3
1689	2015 cohort	Y	M	0	0	0	0	0	0	0	0	0	0	0	0	0	0	0	58	1	1	1	1.6565	2.1401	53.6	Positive	26.2	Positive	0	0	21	8	0	0	N	0	N	0	Y	0.25	0.125	4.3	4.6
1690	2015 cohort	Y	M	0	0	0	0	0	0	0	0	0	0	0	0	0	0	0	72	1	1	2	1.0503	1.8515	304	Positive	139.3	Positive	0.1	13	10	12	0	0	N	0	N	0	Y	0	0	0.4	0.5
1691	2015 cohort	N	M	0	0	0	0	0	0	0	0	0	0	0	0	0	0	0	81	7	3	2			292	Positive		.	0.1	10	50	50			N	0	N	0	N
1692	2015 cohort	Y	F	0	0	0	0	0	0	0	0	0	1	0	0	0	0	0	59	1	1	2	1.8	2.0942	0	Negative	12	Negative	0	6	55	53	0	0	N	0	Y	6	N	0.875	0.428571	6.6	6.6
1693	2015 cohort	Y	F	0	0	0	0	0	0	0	0	0	0	0	0	0	0	0	62	5	2	1	1.1651	2.3647	74.6	Positive	26.6	Positive	0.4	26	4	0	0	0	N	0	N	0	Y	0	0	1.2	1.6
1694	2015 cohort	Y	F	0	0	0	0	0	0	0	0	0	0	0	0	0	0	0	67	18	2	1	1.1236	2.195	443	Positive	142.3	Positive	0.2	20	5	5	0	0	Y	5	Y	4	N	0	0	0.8	1
1695	2015 cohort	Y	F	0	0	0	0	0	1	0	0	0	0	0	0	0	0	0	72	57	4	2	2.4405	3.0645	0	Negative	9.9	Negative	4.1	15	66	63	1	0	Y	3	Y	4	Y	1.375	1	7.3	7.6
1696	2015 cohort	Y	F	0	1	0	0	1	0	0	0	0	0	0	1	0	0	0	82	39	1	2	3.0499	4.3146	0	Negative	8	Negative	0	24	81	77	3	0	N	0	N	0	Y	1.25	1	12.3	12.3
1697	2015 cohort	Y	F	0	0	0	0	0	1	0	0	0	0	0	0	0	0	0	79	38	4	3	1.436	2.7292	450	Positive	198.5	Positive	0	25	18	21	0	1	N	0	Y	4	N	2.5	2.25	3.1	3.1
1698	2015 cohort	Y	M	0	2	0	0	0	0	0	0	0	0	0	0	0	0	1	76	24	4	2	2.7215	4.0942	54.1	Positive	257.6	Positive	1	40	53	52	1	1	N	0	Y	4	N	2	1	8.2	9.2
1699	2015 cohort	Y	F	0	1	0	0	0	1	0	2	0	0	0	0	0	0	0	78	43	4	2	2.8554	4.227	164	Positive	150.5	Positive	0.3	32	64	54	1	3	N	0	Y	6	N	0.875	0.375	11.3	11.6
1700	2015 cohort	Y	F	0	0	0	0	0	0	0	0	0	0	0	0	0	0	0	39	5	1	1	0.974	1.7534	9	Positive	15.5	Positive	0	12	2	0	0	0	N	0	Y	8	Y	0	0	0.1	0.1
1701	2015 cohort	Y	F	0	0	0	0	0	0	0	1	0	0	0	0	0	0	0	59	8	4	1	2.056	3.7123	140	Positive	98.7	Positive	0	42	21	6	1	2	N	0	Y	8	Y	0.125	0	5.1	5.1
1702	2015 cohort	Y	F	0	0	0	0	0	0	0	0	0	0	0	0	0	1	0	67	3	2	2	1.1	0.909	432	Positive	22	Positive	0	3	9	88	0	0	N	0	Y	10	Y	0.125	0	1	1
1703	2015 cohort	Y	F	0	0	0	0	1	1	0	0	0	0	0	0	0	0	0	66	5	2	2	2.959	4.1003	480	Positive	16.1	Positive	5.1	51	33	36	1	2	N	0	N	0	Y	0.125	0	7.7	12.8
1704	2015 cohort	Y	F	0	0	0	0	0	0	0	0	0	0	0	0	0	0	0	68	4	1	1	1.0643	2.0532	0	Negative	8	Negative	0.1	17	10	2	0	0	N	0	Y	4	Y	0	0	0.5	0.6
1705	2015 cohort	N	F	0	0	0	0	0	0	0	0	0	0	0	0	0	0	0	79		4	3						.			29	30			N	0	Y	8	Y
1706	2015 cohort	Y	F	0	0	0	0	1	2	0	0	0	0	0	0	0	0	0	62	16	3	2	3.2168	4.4414	374	Positive	279.9	Positive	1.2	34	40	47	3	3	Y	7.5	Y	4	N	1.125	0.75	14.2	15.4
1707	2015 cohort	Y	M	0	0	0	0	0	0	0	0	0	0	0	0	0	0	0	28	5	4	2	1.7643	1.8966	19	Positive	8	Negative	0.1	5	51	51	0	0	N	0	Y	10	Y	0.375	0.125	5.5	5.6
1708	2015 cohort	Y	F	0	0	0	0	0	1	0	0	0	0	0	0	0	0	0	50	8	1	2	1.6976	2.8668	855	Positive	403.6	Positive	0.2	23	5	5	1	0	N	0	N	0	N	0.375	0.125	2.8	3
1709	2015 cohort	Y	F	0	0	0	0	0	0	0	0	0	0	0	0	0	0	0	57	2	1	1	1.1063	2.3652	55.9	Positive	8	Negative	0.1	25	12	11	0	0	Y	3	N	0	Y	0	0	0.9	1
1710	2015 cohort	Y	F	0	0	0	0	0	0	0	0	0	0	0	0	0	0	0	77	4	1	1	1.1516	2.3506	865	Positive	32.1	Positive	0.2	24	15	12	0	0	N	0	Y	8	Y	0.5	0.25	0.9	1.1
1711	2015 cohort	Y	F	0	0	0	0	0	0	0	0	0	0	0	0	0	0	1	77	21	3	2	1.646	2.7093	10.5	Positive	8	Negative	0	18	53	53	0	0	N	0	N	0	Y	2.125	1.5	5	5
1712	2015 cohort	Y	F	0	0	0	0	0	0	0	0	1	0	0	0	0	0	2	66	30	4	2	2.0896	3.1251	37.6	Positive	99.7	Positive	0.2	19	17	17	1	1	N	0	N	0	Y	1.5	0.875	3.9	4.1
1713	2015 cohort	Y	F	0	0	0	0	0	0	0	0	0	0	0	0	0	0	0	74	1	1	2	1.072	1.9075	0	Negative	8	Negative	0	13	25	8	0	0	N	0	Y	4	N	1	0.5	0.8	0.8
1714	2015 cohort	Y	F	0	0	0	0	0	0	0	0	0	0	0	0	1	0	0	63	3	2	2	1.0363	1.5801	0	Negative	16	Positive	0.1	9	6	6	0	0	N	0	N	0	Y	0.125	0.125	0.5	0.6
1715	2015 cohort	Y	F	0	0	0	0	1	1	0	0	0	0	0	0	0	0	0	79	6	3	3	3.1958	4.9946	280	Positive	116.8	Positive	1.3	79	68	69	1	2	N	0	Y	4	Y	1.625	0.125	12.1	13.4
1716	2015 cohort	Y	M	0	0	0	0	0	0	0	0	0	0	0	1	0	0	0	79	7	2	1	1.9883	2.9348	1780	Positive	703.2	Positive	0.1	16	6	5	1	1	N	0	Y	6	N	0	0	4	4.1
1717	2015 cohort	Y	F	0	0	0	0	0	0	0	0	0	0	0	0	0	0	0	74	3	1	1			368	Positive		.	0.1	24	18	16	0	0	N	0	N	0	Y	0.375	0	0.6
1718	2015 cohort	Y	F	0	0	0	0	0	0	0	0	0	0	0	0	0	0	0	68	2	2	1	0.974	1.6258	272	Positive	8	Negative	0	10	1	1	0	0	N	0	Y	8	Y	0	0	0.2	0.2
1719	2015 cohort	Y	F	0	0	0	0	0	0	0	0	0	0	0	0	0	0	1	65	8	4	1	1.016	1.7954	153	Positive	20.3	Positive	0	12	9	3	0	0	N	0	Y	8	Y	0.125	0.125	0.5	0.5
1720	2015 cohort	Y	F	0	0	0	0	1	0	0	0	2	0	0	0	0	0	0	48	13	2	2	2.4799	4.2411	129	Positive	1328.7	Positive	0.4	58	24	19	1	7	N	0	N	0	Y	0.125	0.125	11.5	11.9
1721	2015 cohort	Y	F	0	1	0	0	0	0	0	0	0	0	0	0	0	0	0	91	1	3	2	2.2576	3.7005	227	Positive	614.2	Positive	0.2	34	41	21	1	0	N	0	N	0	Y	1.5	0.5	6.4	6.6
1722	2015 cohort	Y	F	0	0	0	0	0	2	0	0	0	0	0	0	0	0	0	63	14	4	2	2.8818	4.6716	28.5	Positive	339.1	Positive	1.3	78	37	25	2	2	N	0	Y	8	Y	0.75	0.625	9.2	10.5
1723	2015 cohort	Y	M	0	0	0	0	0	2	0	0	0	0	0	0	0	0	0	68	15	3	1	2.5176	2.9476	915	Positive	139.1	Positive	0.2	8	58	56	2	0	Y	2.5	N	0	Y	0.125	0	8.2	8.4
1724	2015 cohort	Y	M	0	0	0	0	0	0	0	0	0	0	0	0	0	0	0	65	4	2	1	1.3023	2.0474	339	Positive	82.5	Positive	0.1	12	17	17	0	0	Y	2.5	N	0	Y	0.375	0.25	2.7	2.8
1725	2015 cohort	Y	M	0	1	0	0	0	0	0	0	1	0	0	0	1	0	2	38	11	3	2	2.3136	2.9893			51.8	Positive			33	37	2	0	Y	2	Y	16	Y	1	1	6.4	7.2
1726	2015 cohort	Y	F	0	0	0	0	0	1	0	0	2	0	0	0	0	0	1	47	4	3	1	3.584	4.3253			121.9	Positive	0.5	14	69	57	4	4	N	0	Y	10	Y	0	0	17	17.5
1727	2015 cohort	Y	M	0	0	0	0	0	0	0	0	0	0	0	0	0	0	0	49	3	1	1	1.4571	2.0054	76.4	Positive	100.1	Positive	0.5	14	8	4	0	0	N	0	N	0	Y	0	0	1.9	2.8
1728	2015 cohort	Y	M	0	0	0	0	1	2	0	2	0	0	0	2	2	0	4	71	6	3	3	2.7924	4.0999	388	Positive	101.4	Positive		50	59	65	0	10	Y	10	Y	6	Y	2	1.5	15.4	18.1
1729	2015 cohort	Y	F	0	0	0	0	0	0	0	0	0	0	0	0	0	0	0	56	2	1	2	1.282	1.7776	0	Negative	8	Negative	0	8	32	10	0	0	N	0	Y	8	Y	0.5	0	2.3	2.3
1730	2015 cohort	Y	F	0	2	0	0	2	2	0	2	0	0	0	0	2	0	0	67	10	4	3	5.1747	6.8569	18.8	Positive	126.9	Positive	2.5	83	61	62	16	14	Y	3	N	0	Y	2.375	1.875	39.9	42.4
1731	2015 cohort	Y	F	0	0	0	0	0	0	0	0	0	0	0	0	0	0	0	46	3	1	1	1.0363	1.2962	5.1	Positive	24.2	Positive	0.3	15	5	4	0	0	N	0	Y	10	N	0	0	0.5	0.6
1732	2015 cohort	Y	M	0	0	0	0	0	0	0	1	0	0	0	0	0	0	0	48	4	1	2	1.6411	2.2994	104	Positive	17.2	Positive	0.4	12	25	54	0	1	N	0	Y	12	N	0.5	0.125	4	4.4
1733	2015 cohort	Y	F	0	0	0	0	0	0	0	0	0	0	0	0	0	0	0	64	23	4	1	1.4596	3.0504	34.6	Positive	35.5	Positive	0.2	42	42	31	0	0	N	0	Y	14	N	0.125	0	3.8	4
1734	2015 cohort	Y	F	0	0	0	0	0	0	0	0	0	0	0	0	0	0	0	50	23	4	1	0.974	1.7534	27.1	Positive	10	Negative	0	12	8	2	0	0	Y	16	N	0	Y	0.125	0	0.5	0.5
1735	2015 cohort	Y	M	0	0	0	0	1	0	0	0	0	0	0	0	0	0	0	74	22	4	3	2.668	3.9326	440	Positive	484.8	Positive	0	24	64	59	1	1	Y	3	N	0	Y	1.125	0.625	8.8	8.8
1736	2015 cohort	Y	F	0	0	0	0	0	0	0	2	0	0	0	0	0	0	0	69	20	4	2	2.4082	3.6385	46.7	Positive	72.1	Positive	0.2	28	51	37	0	6	Y	5	Y	12	Y	1	0.875	12.8	12.9
1737	2015 cohort	Y	F	0	0	0	0	0	0	0	0	0	0	0	1	1	1	0	39	23	4	2	1.632	1.6424	111	Positive	9.6	Negative			8	12	1	0	N	0	Y	8	N	0.5	0.125	3.4	3.4
1738	2015 cohort	Y	M	0	0	0	0	0	0	0	0	0	0	0	0	0	0	0	74	1	1	1	1.0363	1.2962	0	Negative	8	Negative	0.1	6	4	2	0	0	N	0	Y	10	N	0	0	0.3	0.4
1739	2015 cohort	Y	F	0	0	0	0	0	1	0	0	0	0	0	0	0	0	0	42	11	2	1	1.45	2.5133	79.4	Positive	14.4	Negative	0	18	16	15	0	1	N	0	Y	8	Y	0	0	3	3
1740	2015 cohort	Y	F	0	0	0	0	0	0	0	2	0	0	0	0	0	0	0	72	21	3	2	2.2656	3.5206	118	Positive	216.8	Positive	0.2	26	21	8	0	8	N	0	Y	6	N	0.375	0.125	13.2	13.4
1741	2015 cohort	Y	M	0	0	0	0	0	1	0	0	0	0	0	0	0	0	0	70	2	2	1	1.9158	3.3048	1080	Positive	21.3	Positive	1.2	43	9	5	1	0	Y	5	N	0	Y	0	0	2.4	3.6
1742	2015 cohort	Y	F	0	0	0	0	0	2	0	0	0	0	0	0	0	0	0	62	10	4	1	1.9963	2.8493	0	Negative	22.2	Positive	0.1	10	4	5	2	0	N	0	Y	6	Y	0.125	0	3.9	4
1743	2015 cohort	Y	F	0	0	0	0	0	0	0	1	0	0	0	0	0	0	0	64	45	4	1	1.254	1.8321	3.9	Negative	234.9	Positive	0	9	4	4	0	1	N	0	Y	2	N	0.375	0.125	1.4	1.4
1744	2015 cohort	Y	F	0	0	0	0	0	0	0	0	0	0	0	0	0	0	0	61	32	3	1	1.002	1.5801	74.8	Positive	18.3	Positive	0	9	4	4	0	0	N	0	Y	10	Y	0	0	1	1
1745	2015 cohort	Y	F	0	0	0	0	1	1	0	0	0	0	0	0	1	0	0	66	41	4	2	2.2904	3.4606	2.9	Negative	60.8	Positive	0.3	24	23	14	1	2	N	0	Y	4	Y	1.625	1	7.1	7.4
1746	2015 cohort	Y	F	0	0	0	0	0	0	0	0	0	0	0	0	0	0	0	63	2	1	1	1.058	1.3522	13.2	Positive	13.5	Negative	0	6	12	3	0	0	N	0	N	0	Y	0	0	1.1	1.1
1747	2015 cohort	Y	M	0	0	0	0	0	0	0	0	0	0	0	0	0	0	0	63	4	1	1	1.016	1.7954	0	Negative	8	Negative	0	12	6	5	0	0	N	0	Y	8	Y	0	0	0.4	0.4
1748	2015 cohort	Y	F	0	1	0	0	0	1	0	0	0	0	1	0	0	0	0	81	12	3	2	3.381	4.8332	497	Positive	73.2	Positive	3	64	49	48	1	2	Y	2.5	N	0	Y	2	1.375	13.2	16.2
1749	2015 cohort	Y	F	0	0	0	0	0	0	0	0	0	0	0	0	1	0	1	43	1	2	1	1.1483	2.0496	26.2	Positive	114.9	Positive	0.1	15	24	25	0	0	N	0	Y	10	N	0	0	2.9	3
1750	2015 cohort	Y	F	0	0	0	0	0	1	0	1	0	0	0	0	0	0	0	73	20	3	1	1.5159	2.7671	313	Positive	35.7	Positive	0.5	29	2	1	0	2	N	0	Y	6	N	0	0	3	3.5
1751	2015 cohort	Y	F	0	0	0	0	1	1	0	1	0	0	0	0	0	0	0	73	24	4	2	1.5526	3.207	75.2	Positive	141	Positive	0.2	46	27	28	0	3	N	0	Y	6	N	0	0	5.2	5.4
1752	2015 cohort	Y	F	0	0	0	0	0	0	0	0	0	0	0	0	0	0	0	78	5	1	2	1.5576	2.2714	0	Negative	8	Negative	0.2	12	28	26	0	0	N	0	Y	8	Y	0.875	0.285714	3.8	4
1753	2015 cohort	Y	F	0	0	0	0	1	0	0	1	0	0	0	0	0	0	0	78	20	4	2	2.3703	4.1144	353	Positive	255.6	Positive	0.1	50	71	69	0	2	N	0	Y	2	Y	0.5	0.375	10.3	10.4
1754	2015 cohort	Y	F	0	0	0	0	0	0	0	0	0	0	0	0	0	0	3	64	17	4	2	1.3443	2.3733	0	Negative	8	Negative	0.1	18	34	38	0	0	N	0	Y	4	N	1.5	0.875	2.8	2.9
1755	2015 cohort	Y	F	0	0	0	0	0	0	0	0	0	0	0	0	0	0	0	58	3	2	2	0.974	1.1406	0	Negative	8	Negative	0	5	3	2	0	0	N	0	Y	12	Y	0.375	0	0.1	0.1
1756	2015 cohort	Y	M	0	0	0	0	2	0	0	2	0	0	0	1	0	0	0	75	11	4	3	2.9351	4.2165	2.6	Negative	1028.4	Positive	1.1	36	75	8	0	9	Y	5	Y	2	Y	1.75	1.25	18.8	19.9
1757	2015 cohort	Y	F	0	0	0	0	1	2	0	2	2	0	0	1	0	0	0	66	8	4	2	3.6231	5.0104			71.8	Positive			73	64	2	9	N	0	Y	16	N	1	0.5	17.6	18
1758	2015 cohort	Y	F	0	2	0	0	0	0	0	0	0	0	0	1	0	0	0	66	7	1	2	2.4199	3.7406	33.6	Positive	59.3	Positive	0	26	36	36	3	0	Y	5	N	0	Y	0.875	0.375	7.8	7.8
1759	2015 cohort	Y	M	0	0	0	0	0	0	0	0	0	0	0	0	0	0	0	61	11	1	1	1.0685	1.8613	127	Positive	803	Positive	0.3	14	1	1	0	0	N	0	Y	8	N	0	0	0.1	0.4
1760	2015 cohort	Y	F	0	0	0	0	0	0	0	0	0	0	0	0	0	0	0	60	26	2	1	1.0363	2.7518	39.4	Positive	177.1	Positive	0.1	48	4	32	0	0	N	0	N	0	Y	0	0	0.3	0.4
1761	2015 cohort	Y	F	0	0	0	0	0	0	0	0	0	1	0	1	0	0	0	54	4	3	2	2.159	3.105	9.9	Positive	148.8	Positive	0.7	20	23	19	1	1	N	0	N	0	Y	0.5	0.25	5.3	6
1762	2015 cohort	Y	F	0	0	0	0	0	0	0	0	0	0	0	2	0	0	0	68	11	1	1	1.766	2.4178	0	Negative	8	Negative	0	10	4	4	2	0	N	0	Y	2	N	0.375	0.125	3.8	3.8
1763	2015 cohort	Y	F	0	0	0	0	0	0	0	0	1	0	0	0	1	0	0	35	14	3	2	1.562	2.2805	358	Positive	489.5	Positive	0	11	32	41	0	1	Y	7.5	N	0	Y	1.125	0.75	3.8	3.8
1764	2015 cohort	Y	F	0	2	0	0	0	0	0	0	0	0	0	1	2	0	0	50	31	4	3	2.6816	3.0181	15.5	Positive	8	Negative	0.2	7	59	61	3	0	Y	3	Y	10	N	2.625	2.125	10.2	10.4
1765	2015 cohort	Y	F	0	0	0	0	0	0	0	0	1	0	0	0	0	1	0	67	3	3	1	2.3243	2.8681	33.7	Positive	26.1	Positive	0.1	9	20	20	1	0	N	0	Y	6	Y	0.25	0	7.6	7.7
1766	2015 cohort	Y	M	0	0	0	0	0	0	0	0	0	0	0	0	0	0	0	78	2	1	1	1.1	1.5021	52	Positive	8	Negative	0	7	11	7	0	0	Y	5	Y	4	Y	0.625	0.125	1.1	1.1
1767	2015 cohort	Y	F	0	0	0	0	0	0	0	0	0	0	0	0	0	0	0	69	5	2	2	1.4703	2.3716	342	Positive	23.7	Positive	0	13	24	27	0	0	N	0	Y	8	Y	0.375	0.125	3.4	3.5
1768	2015 cohort	Y	F	0	0	0	0	1	1	0	0	0	0	0	1	0	0	0	66	11	4	2	2.8498	4.3283	36.2	Positive	29.7	Positive	1.2	48	18	17	3	2	Y	5	Y	6	Y	1	1	9.2	10.5
1769	2015 cohort	Y	F	0	0	0	0	0	0	0	0	0	0	0	0	0	0	0	45	4	1	2	1.31	2.0285	695	Positive	149.3	Positive	0	11	19	12	0	0	N	0	N	0	Y	0.625	0.25	3.1	3.1
1770	2015 cohort	Y	F	0	0	0	0	0	0	0	0	0	0	0	0	0	0	0	43	7	1	1	1.072	1.5676	8.5	Positive	8	Negative	0	8	15	10	0	0	N	0	Y	6	Y	0.125	0	1.3	1.3
1771	2015 cohort	Y	F	0	0	0	0	0	0	0	0	0	0	0	0	0	0	0	37	4	1	1	0.974	1.5521	38.1	Positive	54.1	Positive	0	9	98	1	0	0	N	0	Y	12	Y	0	0	0.1	0.1
1772	2015 cohort	Y	F	0	0	0	0	0	0	0	0	0	0	0	0	0	0	0	58	3	2	1	1.0083	2.1777	54.3	Positive	36.4	Positive	0.1	22	2	1	0	0	N	0	Y	10	Y	0.5	0.125	0.1	0.2
1773	2015 cohort	Y	F	0	0	0	0	0	0	0	0	0	0	0	0	0	0	0	46	6	4	2	1.478	1.6446	845	Positive	47.7	Positive	0	5	27	30	0	0	N	0	Y	4	Y	0.375	0.125	3.7	3.7
1774	2015 cohort	Y	F	0	0	0	0	0	0	0	0	0	0	0	0	0	0	0	74	5	2	2	1.7194	3.1739	1730	Positive	246.2	Positive	3.6	69	37	36	0	0	Y	2	Y	8	N	1	0.875	1.5	5.1
1775	2015 cohort	Y	F	0	0	0	0	1	0	0	1	0	0	0	0	1	0	0	54	17	3	2	2.126	2.4202	25.2	Positive	153.6	Positive	0	6	48	48	0	2	Y	5	Y	4	Y	1.375	1	9.5	9.5
1776	2015 cohort	Y	M	0	0	0	0	0	0	0	0	0	0	0	0	0	0	0	51	11	1	1	1.044	1.4461	155	Positive	32.1	Positive	0	7	13	9	0	0	N	0	Y	14	N	0	0	0.6	0.6
1777	2015 cohort	Y	F	0	0	0	0	0	0	0	0	0	0	0	0	0	0	0	64	11	4	1	1.016	1.5116	19.9	Positive	16.4	Positive	0	8	7	5	0	0	N	0	Y	8	Y	0	0	0.4	0.4
1778	2015 cohort	Y	M	0	1	0	0	0	0	0	0	0	0	0	0	2	1	0	63	28	4	2	2.5665	3.0501	143	Positive	109	Positive	0.3	9	67	65	1	0	Y	7.5	Y	6	Y	1	0.75	9.8	10.1
1779	2015 cohort	Y	M	0	0	0	0	1	0	0	0	0	0	0	0	1	0	0	65	35	2	2			4.3	Negative		.	0	8	28	45	1	0	N	0	Y	10	Y	0	0	4.6
1780	2015 cohort	Y	F	0	0	0	0	0	1	0	1	0	0	0	0	0	0	0	76	35	4	2	3.029	3.5774	112	Positive	78.5	Positive	0.9	12	63	69	1	2	Y	3	Y	8	N	1.375	0.75	10.8	11.7
1781	2015 cohort	Y	F	0	0	0	0	2	1	0	0	0	0	0	1	2	0	0	70	28	4	2	2.22	3.6171	52.5	Positive	81.8	Positive	0	29	21	11	4	0	N	0	Y	8	Y	1.375	0.75	8.7	8.7
1782	2015 cohort	Y	F	0	0	0	0	0	1	0	0	0	0	0	0	0	0	0	37	6	2	2	1.8903	2.5078	104	Positive	164.2	Positive	0.1	10	41	42	1	0	N	0	N	0	N	0	0	4	4.1
1783	2015 cohort	N	F	0	0	0	0	0	0	0	0	0	0	0	0	0	0	0	67	55	4	2			13.3	Positive		.	0.4	10	70	70			N	0	N	0	N
1784	2015 cohort	Y	F	0	0	0	0	0	0	0	0	0	0	0	0	0	0	0	72	5	2	2	1.576	2.1541	55.8	Positive	22.2	Positive	0	9	60	62	0	0	N	0	Y	6	Y	0.375	0.125	4.9	4.9
1785	2015 cohort	Y	F	0	0	0	0	0	0	0	0	0	0	0	0	0	0	0	77	35	4	3			103	Positive		.	0.1	20	60	54	0	0	Y	2	Y	6	Y	2.75	2.125	6.2
1786	2015 cohort	Y	M	0	0	0	0	0	0	0	0	0	0	0	0	0	0	0	72	1	1	1	1.128	1.4222	0	Negative	8	Negative	0	6	11	10	0	0	N	0	Y	4	Y	0	0	1.2	1.2
1787	2015 cohort	Y	F	0	0	0	0	0	0	0	0	0	0	0	0	0	0	0	44	9	1	1	1.128	1.7061	101	Positive	19.4	Positive	0	9	16	5	0	0	N	0	Y	6	N	0	0	1.7	1.7
1788	2015 cohort	Y	F	0	0	0	0	0	0	0	0	0	0	0	0	0	0	0	74	3	1	1	1.03	1.9173	163	Positive	273	Positive		14	4	5	0	0	N	0	N	0	Y	0	0	0.5	0.5
1789	2015 cohort	N	F	0	0	0	0	0	0	0	0	0	0	0	0	0	0	0	47	5	1	1			0	Negative		.	0	10	1	1			N	0	Y	4	N
1790	2015 cohort	Y	F	0	0	0	0	0	0	0	0	0	0	0	0	0	0	1	44	8	1	2	1.3863	1.6462	15	Positive	54.3	Positive	0.1	6	55	28	0	0	N	0	Y	8	Y	0.375	0	3.6	3.7
1791	2015 cohort	Y	F	0	0	0	0	1	2	0	2	0	0	0	0	0	0	4	84	6	3	3	3.797	5.3499	346	Positive	324.9	Positive	2.7	71	26	52	3	5	N	0	Y	6	Y	1.75	1.25	17.4	20.1
1792	2015 cohort	Y	M	0	0	0	0	0	0	0	0	0	0	0	0	0	0	0	74	4	1	2	1.0396	1.4696	362	Positive	30.6	Positive	0.1	8	18	1	0	0	N	0	Y	4	Y	0	0	0.1	0.3
1793	2015 cohort	Y	F	0	0	0	0	0	0	0	0	0	0	0	0	0	0	0	72	2	3	2	1.3443	2.1973	0.9	Negative	8.3	Negative	0.1	14	35	51	0	0	N	0	Y	8	Y	0.75	0.375	2.5	2.6
1794	2015 cohort	Y	M	0	0	0	0	0	2	0	1	0	0	0	0	0	0	0	66	7	3	2	2.588	2.5984	17	Positive	20.1	Positive	0	4	71	70	1	2	Y	5	Y	16	Y	2.25	1.5	9.5	9.5
1795	2015 cohort	Y	F	0	0	0	0	0	0	0	0	0	0	0	0	0	0	4	71	27	4	2	1.0083	1.5521	121	Positive	56.7	Positive	0.1	9	2	0	0	0	N	0	Y	4	Y	0.5	0.125	0.8	0.9
1796	2015 cohort	Y	M	0	0	0	0	0	0	0	0	0	0	0	2	0	0	0	90	1	3	2	2.27	3.3332	1.6	Negative	34.4	Positive	0	18	16	15	2	0	Y	2	N	0	Y	1.125	1.125	6.1	6.1
1797	2015 cohort	Y	F	0	1	0	0	0	0	0	0	0	0	0	0	0	0	0	73	20	3	1	1.5996	2.8811	156	Positive	110.6	Positive		27	2	2	1	0	N	0	N	0	Y	0.375	0	1.4	1.6
1798	2015 cohort	Y	F	0	0	0	0	0	2	0	0	0	0	0	0	0	0	0	68	25	4	2	3.175	4.1902	365	Positive	165.9	Positive	4.4	40	37	44	2	2	N	0	N	0	N	2.125	0.625	8.6	13
1799	2015 cohort	Y	F	0	0	0	0	0	0	0	0	0	0	0	1	0	0	0	47	25	4	2			27.7	Positive		.	1.4	70	50	63	0	1	Y	3	Y	8	N	1.75	0.625	6.6
1800	2015 cohort	Y	M	0	0	0	0	0	1	0	0	0	0	0	0	0	0	0	64	15	1	2	2.5852	3.1954	79.8	Positive	46.9	Positive	0.6	12	28	49	1	0	N	0	Y	10	Y	0	0	7.9	8.5
1801	2015 cohort	Y	M	0	0	0	0	0	2	0	1	0	0	0	1	0	2	0	49	0	3	2	3.8005	5.2365	790	Positive	20.3	Positive	5.3	79	35	96	3	2	N	0	Y	12	Y	1.25	0.375	14.1	19.4
1802	2015 cohort	Y	M	0	0	0	0	0	0	0	0	0	0	0	0	0	0	0	65	0	1	1			0	Negative	38.8	Positive	0	9	7	1	0	0	N	0	Y	8	Y	0.125	0.125
1803	2015 cohort	Y	F	0	0	0	0	0	0	0	0	0	0	0	0	0	0	0	71	31	4	2	1.072	1.7238	3.5	Negative	138.1	Positive	0	10	71	5	0	0	N	0	N	0	Y	0.375	0	0.8	0.8
1804	2015 cohort	Y	F	0	0	0	0	0	1	0	0	0	0	0	0	0	0	0	63	12	2	2			22.9	Positive		.	0.1	15	8	7	0	1	N	0	N	0	Y	0.25	0	3.7
1805	2015 cohort	Y	F	0	2	1	0	0	0	0	1	1	0	0	1	2	0	1	79	#VALUE!	3	2	3.598	4.8284	0	Negative	8	Negative	0.1	24	65	59	6	1	Y	5	N	0	Y	1.25	0.875	15.7	15.8
1806	2015 cohort	Y	F	0	0	0	0	0	0	0	0	0	0	0	0	0	0	0	70	13	3	1	1.03	2.0108	198	Positive	61.7	Positive	0	16	13	9	0	0	N	0	Y	6	N	0	0	0.6	0.6
1807	2015 cohort	Y	F	0	0	0	0	0	0	0	0	0	0	0	0	0	0	0	64	17	3	2	1.758	2.5374	5.4	Positive	53.6	Positive	0	12	62	80	0	0	N	0	N	0	N	0.875	0.375	5.8	5.8
1808	2015 cohort	Y	F	0	0	0	0	0	2	0	0	0	0	0	0	0	0	0	76	3	1	3	3.8985	5.4108	114	Positive	132.6	Positive	6	93	88	86	2	2	N	0	N	0	Y	2	1.25	14.1	20.1
1809	2015 cohort	Y	F	0	0	0	0	0	0	0	0	0	0	0	1	0	0	1	63	9	4	2	2.4083	3.5777	8.1	Positive	8	Negative	0.1	22	56	60	1	0	N	0	Y	10	N	0.25	0.125	8.1	8.2
1810	2015 cohort	Y	M	0	1	0	0	0	0	1	1	0	0	0	0	0	2	1	76	14	3	3	2.9971	4.002	97.2	Positive	48.1	Positive	2.6	32	52	74	2	0	N	0	N	0	Y	1.75	0.625	9.5	12.1
1811	2015 cohort	Y	M	0	0	0	0	0	0	0	2	0	0	0	0	0	0	0	65	1	1	2	2.005	2.1716	0	Negative	8	Negative	0	5	50	50	0	3	Y	1	Y	8	Y	0.625	0.375	8.8	8.8
1812	2015 cohort	Y	F	0	0	0	0	0	0	0	0	0	0	0	0	0	0	0	77	19	3	2	1.3065	3.4173	34.9	Positive	823.6	Positive	0.3	92	28	31	0	0	N	0	N	0	Y	1.875	1.125	2.6	2.9
1813	2015 cohort	Y	M	0	0	0	0	0	0	0	0	0	0	0	0	0	0	0	61	4	2	2	1.2043	1.3366	0	Negative	14.3	Negative	0.1	5	23	8	0	0	N	0	Y	2	N	0.75	0.375	1.5	1.6
1814	2015 cohort	Y	F	0	0	0	0	0	0	0	0	0	0	0	0	0	0	0	77	3	1	1	1.184	2.2473	0	Negative	25.4	Positive	0	18	12	12	0	0	Y	1	Y	10	Y	0.75	0.375	1.6	1.6
1815	2015 cohort	Y	F	0	0	0	0	0	1	0	0	0	0	0	0	0	0	0	71	19	4	1	2.2175	3.1717	0	Negative	14.4	Negative	1	22	20	17	1	1	Y	5	Y	4	N	0.125	0	4.7	5.7
1816	2015 cohort	Y	F	0	0	0	0	0	0	0	0	0	0	0	0	0	0	1	63	13	3	2	1.24	2.1273	29.4	Positive	20.4	Positive	0	14	48	19	0	0	N	0	Y	8	N	0.625	0.25	3.2	3.2
1817	2015 cohort	Y	F	0	0	0	0	0	0	0	0	0	0	0	0	0	0	0	69	4	1	1	1.1525	2.1213	0	Negative	12.5	Negative	0.3	18	6	5	0	0	N	0	N	0	Y	0	0	0.7	1
1818	2015 cohort	Y	F	0	0	0	0	0	0	0	0	0	0	0	0	0	0	0	54	24	3	2	1.0643	2.0108	84.5	Positive	49	Positive	0.1	16	8	8	0	0	N	0	Y	2	Y	0.125	0	0.6	0.7
1819	2015 cohort	Y	F	0	0	0	0	0	0	0	0	0	0	0	0	0	0	0	54	2	1	1	0.974	1.9096	161	Positive	100.9	Positive	0	15	1	1	0	0	N	0	Y	8	N	0	0	0.1	0.1
1820	2015 cohort	Y	F	0	0	0	0	1	0	0	0	0	0	0	0	0	0	0	59	21	4	2	2.2496	3.6944	355	Positive	161.3	Positive		42	0	22	1	1	Y	2	N	0	Y	0.375	0	5.3	6.1
1821	2015 cohort	Y	F	0	0	0	0	1	2	0	0	0	0	0	0	2	0	0	55	11	4	2						.			65	68	0	3	N	0	N	0	N	1.375	1	11.7
1822	2015 cohort	Y	F	0	0	1	0	2	2	0	2	2	0	0	0	2	0	3	47	14	4	3			110	Positive		.	0	5	49	37	21	5	Y	5	N	0	Y	2.125	1.625	31.5
1823	2015 cohort	Y	F	0	0	0	0	0	1	0	1	0	0	0	0	0	0	0	72	29	4	2	1.6171	3.216	128	Positive	42.2	Positive	0.4	46	30	28	0	2	N	0	Y	4	Y	0.625	0	4.2	4.6
1824	2015 cohort	Y	F	0	0	0	0	0	1	0	0	0	0	0	0	0	0	1	36	6	3	1	1.674	1.6844	7.5	Positive	24.7	Positive	0	4	15	19	1	0	N	0	Y	8	N	0.125	0	3.3	3.3
1825	2015 cohort	Y	F	0	0	0	0	0	2	0	1	1	0	0	0	0	0	0	58	18	ND	1	2.7891	4.2544	450	Positive	509.6	Positive	0.7	42	4	4	3	5	Y	5	Y	6	N	0.375	0.125	10.9	11.6
1826	2015 cohort	Y	F	0	0	0	0	0	0	0	0	0	0	0	0	0	0	0	68	2	2	1	1.1903	2.0916	329	Positive	60.6	Positive	0.1	15	12	8	0	0	N	0	Y	8	Y	0	0	1.4	1.5
1827	2015 cohort	Y	M	0	0	0	0	0	0	0	0	0	0	0	0	0	0	0	73	3	1	2	1.3443	1.9618	0	Negative	8	Negative	0.1	10	27	14	0	0	N	0	N	0	Y	0.5	0.125	2.6	2.7
1828	2015 cohort	Y	M	0	0	0	0	0	0	0	0	0	0	0	0	0	0	0	70	2	3	1	1.2183	2.2072	50.4	Positive	416.3	Positive	0.1	17	34	32	0	0	N	0	Y	6	N	0	0	1.7	1.8
1829	2015 cohort	Y	F	0	0	0	0	1	0	1	1	0	0	0	0	2	0	1	72	14	4	1	2.2827	3.6424	47.7	Positive	115.2	Positive	0.6	32	12	2	2	0	Y	1	Y	8	N	0	0	4.3	6.5
1830	2015 cohort	Y	F	0	1	0	0	0	0	0	0	0	0	0	0	0	0	0	36	5	4	2			234	Positive		.	0.1	4	13	29	1	0	Y	8	Y	14	Y	0.25	0	4.3
1831	2015 cohort	Y	M	0	0	0	0	0	0	0	0	2	0	0	0	0	0	0	58	5	2	2	3.2029	2.2429	52.7	Positive	14.3	Negative	0	0	25	23	2	3	Y	3	Y	16	Y	0.5	0.375	14.6	14.6
1832	2015 cohort	Y	F	0	0	0	0	0	0	0	0	0	0	0	0	0	0	0	66	3	1	1			66.9	Positive		.	0.1	6	1	1	0	0	N	0	N	0	Y	0	0	0.6
1833	2015 cohort	Y	F	0	0	0	0	0	1	0	0	0	0	0	0	0	0	0	74	30	4	2	2.0625	2.6198	189	Positive	122.9	Positive	0.3	10	54	53	0	1	N	0	Y	6	N	0.625	0	6.5	6.8
1834	2015 cohort	Y	M	0	2	0	0	0	0	0	0	0	0	0	0	0	0	0	66	26	4	3	2.8544	4.1571	1.6	Negative	167.1	Positive		29	77	78	2	0	Y	5	Y	8	N	1.75	1.125	10.8	11.1
1835	2015 cohort	Y	F	0	0	0	0	0	1	0	2	0	0	0	0	0	0	0	72	27	4	2	1.7019	2.3537	17.5	Positive	25.4	Positive	0	10	4	4	0	6	Y	1	Y	6	Y	0.125	0	7.2	7.2
1836	2015 cohort	Y	M	0	0	0	0	0	0	0	0	0	0	0	0	0	0	0	75	6	4	1	1.1623	1.4222	124	Positive	18.5	Positive	0.1	6	21	21	0	0	N	0	Y	4	N	0	0	1.2	1.3
1837	2015 cohort	Y	F	0	0	0	0	0	0	0	0	0	0	0	0	0	0	0	68	35	4	3			127	Positive		.	0	9	76	70	0	0	N	0	Y	8	Y	1.375	1.25	4.6
1838	2015 cohort	Y	F	0	1	0	0	0	0	0	0	0	0	0	0	0	0	0	63	32	4	2	1.52	3.0285	7.7	Positive	19.4	Positive	0	34	12	4	1	0	N	0	Y	2	N	1	0.75	1.2	1.2
1839	2015 cohort	Y	F	0	0	0	0	0	0	0	0	0	0	0	0	0	0	0	60	20	4	2	1.1903	1.9354	426	Positive	27.7	Positive	0.1	12	21	15	0	0	N	0	Y	8	Y	0.25	0	1.4	1.5
1840	2015 cohort	Y	F	0	0	0	0	0	1	0	2	0	0	0	2	1	0	0	57	15	3	2	3.4369	4.1211	56.4	Positive	8	Negative	0.1	11	53	22	7	3	Y	4	Y	14	Y	1.25	0.75	15.6	15.7
1841	2015 cohort	Y	F	0	0	0	0	0	0	0	0	0	0	0	1	0	0	0	67	25	4	2	2.9632	4.6391	298	Positive	74.1	Positive	0.6	55	68	68	1	1	N	0	Y	6	Y	1	1	11.1	11.7
1842	2015 cohort	Y	F	0	0	0	0	0	0	1	0	0	0	0	0	0	0	0	77	3	2	1	1.058	1.9453	0	Negative	8	Negative	0	14	15	5	0	0	Y	1	Y	6	Y	0	0	0.7	0.7
1843	2015 cohort	Y	F	0	0	0	0	0	0	0	0	0	0	1	0	0	0	0	47	3	1	2	1.1371	2.2806	44	Positive	138.3	Positive	0.4	24	9	7	0	0	N	0	Y	6	N	0.25	0	2.1	2.5
1844	2015 cohort	Y	F	0	0	0	0	0	0	0	0	0	0	0	0	0	1	0	66	3	2	2	1.24	1.8181	12.3	Positive	8	Negative	0	9	19	27	0	0	N	0	Y	6	Y	0.75	0.375	2.6	2.6
1845	2015 cohort	Y	F	0	0	0	0	0	2	0	1	1	0	0	0	0	0	0	79	40	4	2	3.4619	5.1482	1250	Positive	661.7	Positive	0.5	54	69	71	3	4	N	0	Y	6	N	1.75	0.625	15.5	16
1846	2015 cohort	Y	F	0	0	0	0	0	0	0	0	0	0	0	1	0	0	0	74	10	1	2	2.08	3.0156	41.4	Positive	17.6	Positive	0	15	29	27	1	0	N	0	Y	6	Y	1	0.25	5.2	5.2
1847	2015 cohort	Y	F	0	0	0	0	1	0	0	1	0	0	0	2	1	0	0	60	23	4	3	3.5323	4.7912	24.9	Positive	19.3	Positive			80	80	3	4	N	0	Y	8	Y	1.75	1.5	15.9	16
1848	2015 cohort	Y	M	0	0	0	0	0	0	0	0	0	0	0	0	0	0	0	46	4	1	1	1.1105	1.5941	104	Positive	37.2	Positive	0.3	9	7	1	0	0	N	0	Y	16	Y	0	0	0.6	0.9
1849	2015 cohort	Y	F	0	0	0	0	0	0	0	0	0	0	0	0	0	0	0	29	11	3	2	1.1936	1.9074	56.1	Positive	22	Positive	0.2	12	12	13	0	0	N	0	Y	10	N	1	0.625	1.2	1.4
1850	2015 cohort	Y	M	0	0	0	0	0	0	0	0	0	0	0	0	0	0	0	67	20	4	2	1.4871	2.6008	1.7	Negative	129.7	Positive	0.4	23	36	33	0	0	Y	7.5	Y	12	Y	0.875	0.75	3.2	3.6
1851	2015 cohort	N	F	0	0	0	0	0	0	0	0	0	0	0	0	0	0	0	67	46	4	2			4.2	Negative		.	0.8	60	45	38			N	0	N	0	N
1852	2015 cohort	Y	M	0	0	0	0	0	0	0	0	0	0	0	0	0	0	0	59	24	3	2	1.1096	1.6221	80.8	Positive	85	Positive	0.2	9	9	5	0	0	Y	1.5	N	0	Y	1.375	0.625	2.1	2.3
1853	2015 cohort	Y	F	0	1	0	0	2	2	0	0	0	0	0	1	0	0	0	62	30	4	4	3.8386	4.9755	347	Positive	30.3	Positive	0.1	21	70	70	5	5	N	0	Y	4	Y	2.375	2.125	20.9	21
1854	2015 cohort	Y	F	0	0	0	0	0	0	0	0	0	0	0	0	0	0	0	56	27	4	2	1.3443	2.0285	4.3	Negative	65.3	Positive	0.1	11	28	19	0	0	N	0	Y	10	Y	0.25	0.125	2.5	2.6
1855	2015 cohort	Y	F	0	0	0	0	0	1	0	0	0	0	0	0	0	0	0	48	15	4	2	1.4703	2.4993	9.8	Positive	79	Positive	0.1	18	21	18	0	1	N	0	Y	4	Y	0.25	0.125	3.7	3.8
1856	2015 cohort	Y	F	0	1	0	0	0	0	0	1	0	0	0	0	0	0	0	67	27	4	2	2.8083	3.352	381	Positive	8	Negative	0.1	9	30	29	2	1	Y	5	N	0	N	1.375	0.875	9.8	9.9
1857	2015 cohort	Y	F	0	2	0	0	2	0	0	0	0	0	0	0	0	0	0	69	14	4	3	3.0705	4.7258	373	Positive	29.8	Positive			71	70	4	0	N	0	Y	6	Y	2.375	1.75	12.6	12.9
1858	2015 cohort	Y	F	0	0	0	0	0	1	0	0	0	0	0	1	0	0	0	60	3	4	2	2.956	3.1226	14.9	Positive	36.3	Positive	0	5	67	75	2	0	Y	10	N	0	Y	2.25	1	10.9	10.9
1859	2015 cohort	Y	F	0	0	0	0	0	0	0	0	0	0	0	0	0	0	0	71	20	4	2	1.6383	2.2558	39.4	Positive	32.6	Positive	0.1	10	96	6	0	0	N	0	Y	8	Y	1.125	0.625	4.8	4.9
1860	2015 cohort	Y	F	0	0	0	0	0	0	0	0	0	0	0	1	0	0	0	46	1	1	1	2.4939	2.9434	428	Positive	24.4	Positive	1.5	12	27	26	1	1	N	0	Y	6	N	0	0	5.9	7.4
1861	2015 cohort	Y	M	0	0	0	0	0	0	0	1	0	0	0	0	0	0	0	68	5	3	1	1.3891	1.6701	74.3	Positive	167.2	Positive	0.4	7	2	2	0	1	N	0	N	0	Y	0	0	2	2.4
1862	2015 cohort	Y	F	0	0	0	0	0	0	0	0	0	0	0	0	0	0	0	70	10	1	1	1.086	1.6641	18.6	Positive	36.2	Positive		9	13	12	0	0	N	0	N	0	Y	0	0	0.9	0.9
1863	2015 cohort	Y	F	0	0	0	0	0	0	0	0	0	0	0	0	0	0	0	50	22	4	2	1.1	1.3942	74.1	Positive	178.5	Positive	0	6	17	9	0	0	N	0	N	0	Y	0.25	0.125	1.6	1.6
1864	2015 cohort	Y	M	0	1	0	0	0	0	0	0	0	0	0	0	0	0	0	72	3	2	2	1.8572	2.9228	17.9	Positive	16.5	Positive	0.6	23	12	6	1	0	N	0	Y	8	Y	0.375	0.125	2.5	3.1
1865	2015 cohort	Y	M	0	0	0	0	0	0	0	0	0	0	0	0	0	0	0	89	3	1	1	0.988	2.3087	0	Negative	8	Negative	0	26	1	1	0	0	N	0	Y	4	Y	0.125	0	0.2	0.2
1866	2015 cohort	Y	F	0	0	0	0	0	0	0	0	0	0	0	0	0	0	0	77	7	2	1	1.4143	2.6446	64.2	Positive	31.9	Positive	0.1	24	45	12	0	0	N	0	N	0	Y	0.375	0	3.2	3.3
1867	2015 cohort	Y	F	0	1	0	0	0	2	0	0	0	0	0	0	0	0	0	66	22	4	1	1.9439	3.0072	36.9	Positive	299.4	Positive	0	18	15	13	3	0	N	0	N	0	N	1	0	3.7	3.7
1868	2015 cohort	Y	F	0	0	0	0	0	0	0	2	0	0	0	2	0	0	0	74	16	2	2	2.8543	3.3155	20.8	Positive	8	Negative	0.1	8	62	65	2	2	Y	2.5	Y	6	Y	1.125	0.875	9.7	9.8
1869	2015 cohort	Y	F	0	0	0	0	0	0	0	0	0	0	0	0	0	0	0	62	3	1	1	0.974	1.2682	0	Negative	8	Negative	0	6	1	1	0	0	N	0	Y	4	Y	0	0	0.1	0.1
1870	2015 cohort	Y	F	0	0	0	0	0	0	0	0	0	0	0	0	0	0	0	81	1	3	2	2.0345	3.4485	54.2	Positive	31.6	Positive	0.3	34	89	88	0	0	N	0	N	0	Y	0.875	0.5	7.1	7.4
1871	2015 cohort	Y	F	0	0	0	0	0	0	0	2	0	0	0	0	0	0	0	70	18	4	1	1.4043	2.2573	605	Positive	32.3	Positive	0.1	14	0	0	0	2	N	0	Y	4	N	0	0	2.7	2.8
1872	2015 cohort	Y	F	0	0	0	0	0	0	0	0	0	0	0	0	0	0	3	84	13	3	2	2.066	3.5098	459	Positive	273	Positive	0	31	79	76	0	0	N	0	N	0	Y	1.25	0.75	9.1	9.1
1873	2015 cohort	Y	F	0	0	0	0	0	0	0	0	0	0	0	0	0	0	1	61	24	4	1	1.1525	1.7098	10.6	Positive	102.8	Positive	0.3	10	9	5	0	0	Y	2	Y	12	Y	1	0.5	1.4	1.7
1874	2015 cohort	Y	F	0	0	0	0	0	2	0	0	0	0	0	0	0	0	0	58	4	1	2	1.9444	3.2471	960	Positive	93.9	Positive	0.3	29	4	8	2	0	N	0	Y	8	Y	0.25	0	5.2	5.5
1875	2015 cohort	Y	F	0	0	0	0	0	2	0	2	0	0	0	0	0	0	0	68	32	4	2	3.6533	4.9589	143	Positive	279.2	Positive	1.9	44	45	38	4	4	N	0	Y	4	Y	1.75	1.125	15.3	17.2
1876	2015 cohort	Y	F	0	0	0	0	0	0	0	0	0	0	0	0	0	0	0	79	11	4	2	1.4283	1.6882	206	Positive	37.3	Positive	0.1	6	39	39	0	0	N	0	Y	6	N	1.375	1.125	3.1	3.2
1877	2015 cohort	Y	F	0	0	0	0	1	1	0	0	0	0	0	0	0	0	0	63	34	4	2	2.8724	3.4297	188	Positive	89.3	Positive	0.3	10	52	46	2	2	Y	5	Y	10	Y	1.25	0.75	11.2	11.5
1878	2015 cohort	Y	F	0	0	0	0	0	0	0	0	0	0	0	1	0	0	0	70	42	4	3	2.744	3.8626	208	Positive	9.1	Negative	0.5	24	60	61	1	1	Y	7	N	0	Y	2.25	1.375	9.3	9.8
1879	2015 cohort	Y	M	0	0	0	0	1	0	0	0	0	0	0	0	0	0	0	68	3	2	2	1.996	2.6478	0	Negative	15	Positive		10	42	42	1	0	Y	2	N	0	N	1	1	4.4	4.4
1880	2015 cohort	Y	F	0	0	0	0	0	0	0	0	0	0	0	1	2	0	0	68	2	2	2	2.0051	2.4621	0	Negative	144	Positive	0.4	9	28	30	1	0	N	0	Y	4	Y	0	0	5.2	5.6
1881	2015 cohort	Y	F	0	1	0	0	0	0	0	0	0	0	0	0	0	0	0	81	26	4	2	2.4791	4.1303	710	Positive	22.8	Positive	0.9	58	51	61	1	0	N	0	Y	2	N	2.375	1.75	7.4	8.3
1882	2015 cohort	Y	M	0	0	0	0	0	0	0	0	0	0	0	0	0	0	0	70	2	2	1	1.2211	2.4725	91	Positive	293.8	Positive	0.4	28	27	1	0	0	N	0	Y	8	Y	0.375	0	1.8	2.2
1883	2015 cohort	Y	M	0	0	0	0	0	1	0	0	0	0	0	0	0	0	0	55	3	1	1	1.898	2.0646	1.7	Negative	13.6	Negative	0	5	4	4	1	1	N	0	Y	6	N	0	0	3.1	3.1
1884	2015 cohort	N	F	0	0	0	0	0	0	0	0	0	0	0	0	0	0	0	52	5	3	1			27.7	Positive		.	0.5	20	53	42			N	0	Y	12	N
1885	2015 cohort	Y	F	0	0	0	0	0	0	0	0	0	0	0	1	0	0	1	63	22	4	2	2.7252	3.9768	7.4	Positive	83.7	Positive	0.6	30	32	32	1	1	Y	5	Y	8	Y	0.625	0.125	8.7	9.3
1886	2015 cohort	Y	F	0	0	0	0	0	0	0	0	0	0	0	0	0	0	0	77	3	1	2	1.884	2.7713	153	Positive	8	Negative	0	14	68	58	0	0	N	0	N	0	Y	1.625	1.375	6.6	6.6
1887	2015 cohort	Y	F	0	0	0	0	0	1	0	0	0	0	0	0	0	0	0	76	25	4	2	1.6943	2.5956	54.8	Positive	14.3	Negative	0.1	15	19	9	1	0	N	0	N	0	Y	1	0.75	3.2	3.3
1888	2015 cohort	Y	F	0	0	0	0	0	0	0	0	0	0	0	0	0	0	0	44	1	2	1			66.7	Positive		.	0	10	22	6	0	0	N	0	Y	16	Y	0	0	0.2
1889	2015 cohort	Y	F	0	1	0	0	0	2	0	1	0	0	0	0	1	0	0	81	35	4	3	3.3225	4.365	4.1	Negative	10.4	Negative	0.3	20	72	77	4	1	Y	5	N	0	N	1.75	1.125	12.6	12.9
1890	2015 cohort	Y	F	0	2	0	0	1	0	0	0	0	0	0	0	0	0	0	65	20	4	2	3.0055	4.1531	22.8	Positive	8	Negative	1	29	28	25	3	1	Y	4	N	0	Y	1.625	1.125	9	10
1891	2015 cohort	Y	F	0	0	0	0	0	0	0	0	0	0	0	0	0	0	0	73	9	2	1	1.156	2.1368	7.4	Positive	127	Positive	0	16	13	3	0	0	N	0	Y	6	Y	0.125	0	1.4	1.4
1892	2015 cohort	Y	F	0	0	0	0	0	0	0	0	0	0	0	0	0	0	0	50	6	1	2	1.0816	2.7658	1720	Positive	369.9	Positive	0.2	48	31	1	0	0	N	0	N	0	Y	0.875	0.5	0.4	0.6
1893	2015 cohort	Y	F	0	0	0	0	0	0	0	0	0	0	0	0	0	0	0	73	5	1	1	0.974	1.9548	311	Positive	22.5	Positive	0	16	2	1	0	0	N	0	Y	6	N	0	0	0.1	0.1
1894	2015 cohort	Y	M	0	0	0	0	0	0	0	0	0	0	0	0	0	0	0	55	2	1	1	1.128	0.937	0	Negative	8	Negative	0.1	4	12	2	0	0	N	0	Y	6	N	0	0	1.2	1.2
1895	2015 cohort	Y	F	0	0	0	0	0	0	0	0	0	0	0	0	0	0	0	50	6	1	2	1.24	2.3411	41.3	Positive	17.2	Positive	0	19	42	1	0	0	N	0	Y	6	Y	0.625	0	2	2
1896	2015 cohort	Y	F	0	0	0	0	0	0	0	0	0	0	0	0	2	0	0	72	18	2	1	1.366	2.3468	0	Negative	8	Negative	0	16	33	4	0	0	Y	6	N	0	Y	0.125	0	4.4	4.4
1897	2015 cohort	Y	F	0	0	0	0	0	0	0	0	0	0	0	0	0	0	0	58	19	3	2	1.0396	2.1777	0	Negative	37.4	Positive	0.2	22	1	0	0	0	N	0	Y	8	Y	0.375	0	0.6	0.8
1898	2015 cohort	Y	M	0	0	0	0	0	0	0	0	0	0	0	0	0	0	0	71		2	1	0.974	1.4696	125	Positive	17.3	Positive	0	8	2	1	0	0	N	0	Y	4	N	0	0	0.6	0.6
1899	2015 cohort	Y	F	0	0	0	0	0	2	0	0	0	0	0	0	0	0	0	61	9	3	1	3.0359	4.4384	67.5	Positive	174.5	Positive	0.5	36	64	64	2	2	N	0	N	0	Y	0	0	11.4	11.9
1900	2015 cohort	Y	F	0	0	0	0	0	2	0	0	0	0	0	0	0	0	0	61	3	3	1	1.944	0.984	85.2	Positive	26.2	Positive	0	0	4	3	1	2	Y	2	N	0	Y	0.125	0	3.4	3.4
1901	2015 cohort	Y	M	0	0	0	0	0	0	0	0	0	0	0	0	0	0	2	62	2	1	2	1.4091	3.0822	109	Positive	51.7	Positive	1.1	63	14	14	0	0	N	0	Y	10	Y	0.75	0.5	2.3	3.4
1902	2015 cohort	Y	F	0	0	0	0	0	0	0	0	0	0	0	0	2	0	0	67	37	4	3	1.1	1.5021	2.8	Negative	26.1	Positive	0	12	9	8	0	0	Y	5	N	0	Y	2.5	1.5	1.9	1.9
1903	2015 cohort	Y	M	0	0	0	0	1	2	1	2	1	0	0	0	0	0	0	80	40	3	3	4.7277	5.97	373	Positive	387.9	Positive	1.6	38	92	93	6	8	N	0	Y	4	Y	2.875	2.5	28.1	29.7
1904	2015 cohort	Y	M	0	0	0	0	0	2	0	0	0	0	0	0	0	0	0	36	2	2	2			0.8	Negative		.	0	6	78	78	1	2	N	0	N	0	Y	1	0.375	14.5
1905	2015 cohort	Y	F	0	0	0	0	0	0	0	0	0	0	0	1	0	0	0	60	4	1	1	1.576	2.1541	0	Negative	21.4	Positive	0	9	5	3	1	0	N	0	Y	4	Y	0	0	1.6	1.6
1906	2015 cohort	Y	M	0	0	0	0	0	0	0	0	0	0	0	0	0	0	0	52	9	1	1	1.1712	2.139	473	Positive	76.7	Positive	0.6	20	0	0	0	0	N	0	Y	10	N	0	0	0.6	1.2
1907	2015 cohort	Y	F	0	0	0	0	0	0	0	1	0	0	0	0	0	0	0	49	14	3	2			487	Positive	18.1	Positive	0	10	37	46	2	2	N	0	Y	8	Y	0.875	0.5
1908	2015 cohort	Y	F	0	0	0	0	0	2	0	0	0	0	0	0	0	0	0	75	8	4	2	2.8794	4.2482	409	Positive	534.9	Positive	2	49	48	43	2	2	N	0	N	0	Y	1.125	0.625	8.8	10.8
1909	2015 cohort	N	F	0	0	0	0	0	0	0	0	0	0	0	0	0	0	0	65	25	4	3						.			81	87			Y	2	N	0	Y
1910	2015 cohort	Y	M	0	0	0	0	0	0	0	0	0	0	0	0	0	0	0	59	11	2	1	1.002	1.5801	53.5	Positive	106.5	Positive	0	9	14	3	0	0	Y	6	Y	20	Y	0	0	0.3	0.3
1911	2015 cohort	Y	F	0	1	0	0	1	0	0	0	0	0	0	0	0	0	0	78	35	4	3	3.1811	4.6782	146	Positive	131.5	Positive	1.1	49	86	85	2	0	N	0	N	0	Y	2.75	2.375	12.3	13.4
1912	2015 cohort	Y	F	0	0	0	0	0	0	0	0	0	0	0	0	0	0	0	42	3	1	1	1.086	1.7378	11.8	Positive	114.8	Positive	0	10	12	5	0	0	N	0	Y	10	N	0	0	0.9	0.9
1913	2015 cohort	Y	F	0	0	0	0	0	2	0	0	0	0	0	0	0	0	0	74	4	4	2	2.098	2.8165	282	Positive	26.8	Positive	0	11	70	60	0	2	Y	1.5	N	0	Y	1.125	0.75	8.4	8.4
1914	2015 cohort	Y	M	0	0	0	0	0	0	0	0	0	0	0	0	0	0	0	71	7	2	1			700	Positive		.	0	18	6	6	0	0	N	0	Y	10	Y	0	0	1
1915	2015 cohort	Y	M	0	0	0	0	0	0	0	0	0	0	0	0	0	0	0	46	3	1	1	1.0545	0.9704	0	Negative	8	Negative	0.3	4	1	1	0	0	N	0	Y	8	Y	0	0	0	0.3
1916	2015 cohort	Y	F	0	0	0	0	0	2	0	0	2	0	0	0	0	0	0	73		3	2	2.9723	4.0391	47.7	Positive	95.8	Positive	0.1	19	39	39	4	2	N	0	Y	8	N	1.125	0.375	10.9	11
1917	2015 cohort	Y	F	0	0	0	0	2	0	0	0	0	0	0	0	2	0	0	77	6	3	3	2.7936	4.0486	464	Positive	96.9	Positive	0.2	26	45	24	0	2	N	0	Y	4	Y	2.625	2	14.4	14.6
1918	2015 cohort	Y	F	0	0	0	0	0	0	0	0	0	0	0	0	0	0	0	63	45	4	2	1.296	1.3064	384	Positive	56.2	Positive	0	4	26	74	0	0	N	0	Y	6	Y	0.625	0.142857	3.3	3.3
1919	2015 cohort	Y	F	0	2	0	0	0	2	0	2	0	0	0	0	2	0	4	77	36	4	3	4.4229	5.7242	32.1	Positive	177.1	Positive	2.2	46	65	66	5	4	Y	5	Y	2	N	2.25	1.75	23.5	25.7
1920	2015 cohort	Y	F	0	0	0	0	0	0	0	0	0	0	0	1	0	0	0	66	28	4	2	1.9832	2.7496	1	Negative	11	Negative	0.7	17	48	51	1	0	N	0	Y	6	Y	0.375	0	3.8	4.4
1921	2015 cohort	Y	F	0	0	0	0	0	0	0	0	0	0	0	0	0	0	0	38	2	1	2	1.7503	2.0102	2.4	Negative	8	Negative	0.1	6	47	51	0	0	N	0	N	0	Y	0.375	0.125	5.4	5.5
1922	2015 cohort	Y	F	0	0	0	0	0	0	0	0	0	0	0	0	0	0	0	59	8	2	2	1.296	2.1833	6.3	Positive	36	Positive	0	14	30	8	0	0	N	0	N	0	Y	0.75	0	2.4	2.4
1923	2015 cohort	Y	F	0	0	0	0	0	0	0	1	0	0	0	0	0	0	0	56	5	2	2	2.3103	3.2568	0	Negative	27.5	Positive	0.1	16	64	59	1	0	Y	3	Y	4	Y	0.75	0.375	7.4	7.5
1924	2015 cohort	Y	F	0	0	0	0	0	0	0	0	0	0	0	0	1	0	0	80	7	3	2	1.5855	2.7168	154	Positive	91.9	Positive	3.5	43	6	6	0	0	Y	6	N	0	Y	0.625	0.125	1.3	4.8
1925	2015 cohort	Y	F	0	0	0	0	0	0	0	0	0	0	0	0	0	0	0	83	5	1	2	1.3905	3.3199	240	Positive	1038.8	Positive	0.3	71	60	48	0	0	N	0	N	0	Y	0.75	0	2.4	2.7
1926	2015 cohort	Y	F	0	0	0	0	1	0	0	0	0	0	0	0	0	0	0	39	1	1	1	2.6375	3.8318	17.7	Positive	129.9	Positive	1	31	8	13	1	0	N	0	Y	10	Y	0.625	0.125	9	10
1927	2015 cohort	Y	F	0	0	0	0	0	0	0	0	0	0	0	0	0	0	0	87	48	4	ND	1.6495	3.183	915	Positive	54.8	Positive	2	62	25	26	0	0	Y	1.25	N	0	Y	3	2.125	3.3	5.3
1928	2015 cohort	Y	F	0	0	0	0	0	2	0	0	0	0	0	0	0	0	0	73	6	4	2	2.0996	3.2605	1510	Positive	199.8	Positive	0.8	28	43	41	0	2	N	0	Y	4	N	0.5	0.25	6.9	7.7
1929	2015 cohort	Y	F	0	0	0	0	0	0	0	0	0	0	0	0	0	0	0	74	10	1	2	1.4325	2.2736	0	Negative	8	Negative	0.3	15	43	26	0	0	N	0	N	0	Y	1	0.75	2.7	3
1930	2015 cohort	Y	F	0	0	0	0	1	0	0	0	0	0	0	0	0	1	1	60	24	4	2	2.8316	3.7016	94	Positive	102.6	Positive	0.2	15	35	34	1	1	N	0	Y	8	Y	0.75	0.5	10.8	11
1931	2015 cohort	Y	F	0	0	0	0	0	0	0	0	0	0	0	0	0	0	0	46	3	1	1	1.7256	2.1556	71.3	Positive	20	Positive	0.2	8	54	26	0	0	N	0	Y	8	Y	0	0	5	5.2
1932	2015 cohort	Y	F	0	0	0	0	0	0	0	0	0	0	0	0	1	0	0	68	16	1	1	1.0536	2.5925	0	Negative	8	Negative		39	5	4	0	0	N	0	N	0	Y	0	0	0.3	0.5
1933	2015 cohort	Y	F	0	1	0	0	0	0	0	0	0	0	0	1	0	0	0	79	25	4	3	2.0136	2.7274	11.9	Positive	8	Negative	0.2	12	43	10	2	0	Y	2.5	N	0	N	2.375	1.75	5.1	5.3
1934	2015 cohort	Y	F	0	0	0	0	0	0	0	1	0	0	0	0	0	0	0	46	10	4	1	2.7144	3.6702	1.6	Negative	94.6	Positive	14.4	63	24	12	0	1	Y	2	N	0	Y	0	0	5.8	20.2
1935	2015 cohort	Y	F	0	0	0	0	0	0	0	0	0	0	0	0	0	0	0	43	15	4	2	1.2216	1.8745	42.2	Positive	29.9	Positive	0.2	11	9	8	0	0	N	0	N	0	Y	1	0.625	1.8	2
1936	2015 cohort	Y	F	0	0	0	0	0	2	0	1	1	0	0	1	1	0	0	72	5	2	3	3.9317	4.8859	7.8	Positive	45.1	Positive	1	22	70	56	5	1	Y	5	Y	10	N	2	0.875	16.9	17.9
1937	2015 cohort	Y	F	0	0	0	0	0	2	0	0	0	0	0	0	0	0	0	36	6	3	1	1.6843	2.6308	103	Positive	155.9	Positive	0.1	16	14	7	0	2	Y	4	N	0	Y	0.125	0.125	4.9	5
1938	2015 cohort	Y	F	0	0	0	0	0	0	0	0	0	0	0	0	0	0	0	74	19	4	3	1.5678	2.5612	39.4	Positive	14.4	Negative	1.3	25	29	12	0	0	Y	1	N	0	Y	1.5	1.25	2.2	3.5
1939	2015 cohort	Y	F	0	0	0	0	0	2	0	2	0	0	0	1	0	0	0	52	9	4	1	2.5879	3.8526	18.5	Positive	34.2	Positive	0	24	13	9	3	4	Y	2	Y	10	Y	0	0	9.9	9.9
1940	2015 cohort	Y	F	0	0	0	0	0	0	0	0	0	0	0	0	0	0	0	46	2	1	1	0.988	2.4088	64.4	Positive	9	Negative	0	30	2	1	0	0	N	0	Y	10	N	0	0	0.2	0.2
1941	2015 cohort	Y	F	0	0	0	0	0	0	0	0	0	0	0	0	0	0	0	51	4	2	1	1.106	2.1637	62.8	Positive	20.4	Positive	0.5	22	3	1	0	0	N	0	Y	4	Y	0	0	0	0.5
1942	2015 cohort	Y	F	0	0	0	0	0	0	0	0	0	0	0	0	0	0	0	67	17	4	1	0.988	1.9236	31.5	Positive	25.1	Positive	0	15	2	1	0	0	N	0	Y	10	Y	0	0	0.4	0.4
1943	2015 cohort	Y	F	0	0	0	0	0	0	0	0	1	0	0	0	0	0	0	67	35	4	2	1.7263	3.0645	64	Positive	126.1	Positive	0.1	28	26	24	0	2	N	0	Y	10	Y	0.375	0.125	5.9	6
1944	2015 cohort	Y	F	0	0	0	0	0	0	0	0	0	0	0	0	0	0	0	59	1	2	1	0.988	1.9688	83.2	Positive	104.9	Positive	0	16	7	3	0	0	N	0	Y	8	N	0	0	0.2	0.2
1945	2015 cohort	N	F	0	0	0	0	0	0	0	0	0	0	0	0	0	0	0	55	2	1	1			12.4	Positive		.	0	9	4	5			N	0	Y	6	N
1946	2015 cohort	Y	F	0	0	0	0	0	0	0	0	0	0	0	0	1	0	0	38	14	2	3	2.2492	3.6845	760	Positive	350	Positive	0.6	39	68	52	0	0	Y	5	Y	4	Y	1.875	0.875	9.8	10.4
1947	2015 cohort	Y	F	0	0	0	0	0	0	0	0	0	0	0	0	0	0	0	46	4	1	2			4.7	Positive		.	0	20	10	0	0	0	N	0	N	0	Y	0.5	0	0.8
1948	2015 cohort	Y	M	0	2	0	0	0	2	0	0	0	0	0	0	0	0	0	68		4	2	3.341	5.3376	960	Positive	1030.4	Positive	0.9	95	62	53	3	2	Y	5	N	0	Y	2	1.5	13.4	14.3
1949	2015 cohort	Y	F	0	0	0	0	0	0	0	0	0	0	0	0	0	0	0	40	6	4	2	1.17	1.8885	5.1	Positive	63.1	Positive	0	11	19	25	0	0	N	0	Y	8	Y	0.625	0.375	1.5	1.5
1950	2015 cohort	Y	M	0	0	0	0	0	0	0	0	0	0	0	0	0	0	0	72	3	2	1	1.2365	2.9204	5.3	Positive	38.6	Positive	0.3	50	20	19	0	0	N	0	Y	6	Y	0.125	0	1.5	1.8
1951	2015 cohort	Y	M	0	0	0	0	0	0	0	0	0	0	0	0	0	0	0	72	11	2	1	1.3065	2.9009	198	Positive	23.6	Positive	0.3	44	14	14	0	0	N	0	N	0	Y	0	0	1.8	2.1
1952	2015 cohort	Y	F	0	0	0	0	0	0	0	0	0	0	0	0	0	0	0	66	17	3	2	1.058	1.6361	17.5	Positive	10.5	Negative	0	9	22	25	0	0	N	0	N	0	Y	0.375	0	1.4	1.4
1953	2015 cohort	Y	F	0	0	0	0	1	1	0	1	0	0	1	0	0	0	0	85	35	4	2	2.63	4.4823	453	Positive	137.9	Positive	0.7	73	71	70	0	3	N	0	N	0	Y	1	0.25	11	11.7
1954	2015 cohort	Y	F	0	0	0	0	0	0	0	0	0	0	0	0	0	0	0	73	23	3	1	1.0956	1.9173	58.8	Positive	381.6	Positive	0.2	14	17	3	0	0	N	0	Y	8	N	0.75	0.25	0.5	0.7
1955	2015 cohort	Y	F	0	0	0	0	0	0	0	0	0	0	0	0	0	0	0	71	3	2	1	1.3391	2.538	317	Positive	38.9	Positive	1.1	32	7	6	0	0	N	0	Y	6	Y	0	0	0.8	1.9
1956	2015 cohort	Y	M	0	0	0	0	0	0	0	0	0	0	0	0	0	0	0	55	10	1	1	1.3459	1.9968	383	Positive	17.6	Positive	0	5	3	5	0	0	N	0	N	0	Y	0	0	0.4	1.9
1957	2015 cohort	Y	F	0	0	0	0	0	0	0	0	0	0	0	0	0	0	0	60	33	2	1	1.0503	1.6678	54.9	Positive	116.1	Positive	0.1	10	10	3	0	0	N	0	Y	6	Y	0	0	1	1.1
1958	2015 cohort	Y	F	0	0	0	0	0	0	0	0	2	0	0	0	0	0	0	75	26	4	1	1.6136	2.6113	17.6	Positive	39.1	Positive	0.2	18	10	0	0	4	N	0	N	0	Y	0.25	0	5.7	5.9
1959	2016 cohort	Y	F	0	2	0	0	0	2	0	0	1	0	0	2	2	0	0	38	20.8	4	2	4.3496	4.2344	79.6	Positive		.			35	19	7	1	Y	6	N	0	Y	0.375	0	14.9	16.9
1960	2016 cohort	Y	F	0	0	0	0	0	0	0	0	0	0	0	0	0	0	0	60	4.3	1	1	1.7695	3.0487	88.1	Positive	279.7	Positive	0	29	21	12	0	0	N	0	Y	10	N	0.5	0.25	4.2	4.3
1961	2016 cohort	Y	F	0	0	0	0	0	1	0	0	0	0	0	0	0	0	0	68	3.6	3	3	2.4835	3.2973	226	Positive	21.2	Positive	0.1	18	65	67	1	1	N	0	Y	8	N	1.5	1.125	6.4	6.5
1962	2016 cohort	Y	F	0	0	0	0	0	2	0	0	1	0	0	2	0	0	0	68	13.6	2	3	4.9461	5.8259	209	Positive	406	Positive	2.3	71	84	87	4	4	N	0	N	0	N	1.75	1.5	18.3	20.6
1963	2016 cohort	Y	F	0	0	0	0	0	0	0	2	2	0	0	0	0	0	0	57	6.4	2	2	3.5915	4.5456	1190	Positive	51	Positive	0.1	22	28	42	8	4	N	0	Y	8	Y	0.625	0.375	15.9	16
1964	2016 cohort	Y	F	0	0	0	0	0	0	0	0	0	0	0	0	0	0	0	78	23.8	4	3	2.974	3.9373	0.9	Negative	15.3	Positive	1.6	67	0	19	0	0	N	0	Y	6	N	2.75	1.875	7.2	8.8
1965	2016 cohort	Y	F	0	0	0	0	0	0	0	0	0	0	0	0	0	0	0	45	5	1	1	1.2235	2.3211	910	Positive	59.5	Positive	0	27	1	1	0	0	N	0	Y	4	N	0	0	0.1	0.2
1966	2016 cohort	Y	F	0	0	0	0	0	0	0	0	0	0	0	0	0	0	0	66	6.7	1	1	1.5534	2.44	102	Positive	149.3	Positive	0.4	32	19	22	0	0	N	0	Y	4	N	0	0	0.1	0.5
1967	2016 cohort	Y	M	0	0	0	0	0	1	0	0	0	0	0	0	0	0	0	81	5.3	2	1	1.9295	2.5572	193	Positive	67.5	Positive	0.2	17	0	1	1	0	N	0	Y	4	Y	0	0	1.6	1.8
1968	2016 cohort	Y	M	0	0	0	0	1	0	0	0	0	0	0	0	0	0	0	67	16.6	3	2	2.2455	2.2902	304	Positive	80.8	Positive	0.1	6	27	26	1	1	Y	5	N	0	Y	0	0	4.5	4.6
1969	2016 cohort	Y	F	0	0	0	0	0	0	0	0	0	0	0	0	0	0	0	36	2.5	1	1	1.3775	1.4222	88.5	Positive	49.6	Positive	0	6	11	12	0	0	N	0	Y	6	Y	0	0	1.2	1.3
1970	2016 cohort	Y	F	0	0	0	0	0	0	0	0	0	0	0	0	0	0	0	65	20.5	4	2	1.2375	2.2228	133	Positive	674.6	Positive	0	23	7	7	0	0	Y	1.25	N	0	Y	1	0.5	0.2	0.3
1971	2016 cohort	Y	F	0	0	0	0	0	0	0	1	0	0	0	0	0	0	0	51	3.8	2	3	2.5395	2.3004	1290	Positive	554.6	Positive	0	4	78	28	0	1	N	0	N	0	Y	1.75	1.5	8.9	9
1972	2016 cohort	Y	F	0	0	0	0	0	0	0	0	0	0	0	0	0	0	0	65	5.8	2	1	1.5291	2.0933	6.1	Positive	33.8	Positive	0.3	18	5	3	0	0	N	0	Y	6	N	0	0	0.6	0.9
1973	2016 cohort	Y	F	0	0	0	0	0	2	0	2	1	0	0	0	0	0	0	64	16.5	4	2	2.7853	3.1139	156	Positive	204.2	Positive	0	9	6	6	2	6	Y	1.5	Y	8	Y	0.375	0.125	12.6	12.7
1974	2016 cohort	Y	F	0	2	0	0	1	0	0	0	0	0	0	0	2	0	0	83	41.3	4	3	3.9304	5.6848	1330	Positive	65.5	Positive	0.2	85	85	85	3	3	N	0	N	0	Y	2.75	2.25	17.6	17.8
1975	2016 cohort	Y	M	0	0	0	0	0	0	0	0	0	0	0	0	0	0	0	75	5.1	2	1	1.3215	1.6501	13	Positive	129.2	Positive	0	9	54	1	0	0	N	0	N	0	Y	0.25	0.25	0.8	0.9
1976	2016 cohort	Y	M	0	0	0	0	1	2	0	0	0	0	0	0	0	0	0	58	12.5	4	2	3.3785	2.6541	7.8	Positive	11.4	Negative	0	2	51	51	3	3	Y	5	Y	12	Y	0.5	0.125	13.8	13.9
1977	2016 cohort	Y	F	0	2	0	0	2	0	0	1	0	0	0	0	1	0	0	69	9.8	2	3	3.8957	4.0783	0	Negative	0	Negative	0.2	9	87	79	5	0	N	0	Y	6	N	2.25	1.5	14.3	14.5
1978	2016 cohort	Y	F	0	0	0	0	0	0	0	0	0	0	0	0	0	0	0	61	3.5	2	1	1.2095	1.4556	0.8	Negative	0	Negative	0.1	8	15	4	0	0	N	0	Y	10	N	0	0	0	0.1
1979	2016 cohort	Y	F	0	0	0	0	0	0	0	0	0	0	0	0	0	0	0	73	14.8	3	2	2.179	3.1203	84.7	Positive	85.1	Positive	0.5	38	41	39	0	0	N	0	Y	10	N	0.625	0.25	4.2	4.7
1980	2016 cohort	Y	F	0	0	0	0	0	0	0	0	0	0	0	0	0	0	0	74	36.7	3	1	1.2375	2.0891	10.4	Positive	0	Negative	0	19	2	1	0	0	N	0	Y	6	Y	0	0	0.2	0.3
1981	2016 cohort	Y	F	0	0	0	0	0	0	1	0	0	0	0	0	0	0	0	65	26.8	4	1	1.3975	1.5801	26.7	Positive	11.3	Negative	0.2	9	11	1	0	0	N	0	Y	10	N	0	0	1.2	1.4
1982	2016 cohort	N	F	0	0	0	0	0	0	0	0	0	0	0	0	0	0	0	67	31.9	4	2			453	Positive	109.6	Positive	0.1	19	0	0			Y	2.5	Y	6	N
1983	2016 cohort	Y	F	0	0	0	0	0	1	0	0	0	0	0	1	0	0	0	53	3.2	1	1	2.1275	1.8884	0	Negative	0	Negative	0	4	12	16	2	0	N	0	N	0	N	0.125	0.125	3.8	3.9
1984	2016 cohort	Y	F	0	0	0	0	0	0	0	1	0	0	0	0	2	0	0	69	9	4	1	2.0635	2.7496	9.7	Positive	11.3	Negative	0	10	2	2	1	1	N	0	Y	6	Y	0.25	0	4.6	4.7
1985	2016 cohort	Y	F	0	0	0	0	0	0	0	0	0	0	0	0	0	0	0	61	3	3	2	1.8535	2.5396	37.6	Positive	44.1	Positive	0	15	42	21	0	0	N	0	Y	6	Y	0.375	0.125	4.8	4.9
1986	2016 cohort	Y	F	0	0	0	0	0	0	0	0	0	0	0	0	0	0	0	74	3.8	1	2	2.1255	3.1271				.			39	19	0	0	N	0	Y	6	N	2	0.5	5.5	5.7
1987	2016 cohort	Y	F	0	0	0	0	0	0	0	0	0	0	0	0	0	0	0	66	2.3	1	1	1.2935	1.0544	0	Negative	8.3	Negative	0	4	6	1	0	0	N	0	N	0	Y	0	0	0.6	0.7
1988	2016 cohort	Y	F	0	0	0	0	0	0	0	1	0	0	0	0	0	0	0	68	6.8	4	1	2.7196	3.6274	1020	Positive	1155	Positive	3.5	60	32	27	0	1	N	0	Y	4	Y	0	0	3.6	6.3
1989	2016 cohort	Y	M	0	0	0	0	0	0	0	0	0	0	0	0	0	0	0	73	10.5	1	2	2.2369	2.1874	0	Negative	0	Negative	0.9	12	40	41	0	0	N	0	Y	8	N	1	0.625	3.3	4.2
1990	2016 cohort	Y	F	0	0	0	0	0	0	0	0	0	0	0	0	0	0	0	42	2.1	1	1	1.2095	1.1266	226	Positive	38.7	Positive	0	5	1	2	0	0	N	0	Y	6	N	0	0	0	0.1
1991	2016 cohort	Y	F	0	0	0	0	0	0	0	0	0	0	0	0	0	0	0	75	9.7	4	3	2.2455	2.8833	18.6	Positive	0	Negative	0.3	24	84	63	0	0	Y	2	N	0	Y	2.25	1.375	7.4	7.5
1992	2016 cohort	N	F	0	0	0	0	0	0	0	0	0	0	0	0	0	0	0	34	5.8	3	2			457	Positive	145.3	Positive	0.9	25	71	72			Y	3	Y	6	N
1993	2016 cohort	Y	M	0	0	0	0	0	0	0	0	0	0	0	0	0	0	0	21	4.8	2	1	1.2655	1.0264	0	Negative	12.2	Negative	0	6	22	5	0	0	N	0	Y	8	Y	0.125	0.125	0.4	0.5
1994	2016 cohort	Y	F	0	0	0	0	0	0	0	0	0	0	0	0	0	0	0	50	2.8	2	2	1.6295	2.4811	41.5	Positive	22.6	Positive	0	19	12	13	0	0	N	0	Y	8	Y	1	0.875	3	3.1
1995	2016 cohort	Y	F	0	0	0	0	0	0	0	0	0	0	0	1	0	0	0	57	8.9	2	2	2.5955	3.483	28.8	Positive	128.3	Positive	0.1	20	35	34	1	0	N	0	Y	4	Y	0.75	0.25	7.2	7.3
1996	2016 cohort	Y	F	0	0	0	0	0	0	0	0	0	0	0	0	0	0	0	38	9.7	1	1	1.9095	1.8266	0	Negative	0	Negative	0	5	45	45	0	0	N	0	N	0	N	0.125	0	5	5.1
1997	2016 cohort	Y	F	0	0	0	0	0	0	0	1	2	0	1	0	0	0	0	64	5.5	3	2	2.1115	3.182	113	Positive	39.9	Positive	0.2	32	16	19	0	4	N	0	Y	8	N	0.25	0.25	7.3	7.5
1998	2016 cohort	Y	F	0	0	0	0	2	0	0	2	2	0	0	2	0	0	2	61	28.8	1	1	3.2894	3.2065	1.3	Negative	13.1	Negative	0	5	8	4	12	0	N	0	N	0	N	0	0	16.3	16.4
1999	2016 cohort	Y	F	0	0	0	0	0	0	0	0	0	0	0	0	0	0	0	65	116.6	2	1	1.2235	1.4696	38.2	Positive	119.6	Positive	0.1	8	2	1	0	0	N	0	Y	10	N	0	0	0.1	0.2
[truncated: 2,017 more rows]
